# Supplementary material for: A genome-wide search for eigenetically regulated genes in zebra finch using MethylCap-seq and RNA-seq
Source: Sci Rep. 2016 Feb 11;6:20957. doi: 10.1038/srep20957 (PMC4750092; doi:10.1038/srep20957)
Supplement: Supplementary Tables [file srep20957-s2.xls]

## Sheet: info
A genome-wide search for eigenetically regulated genes in zebra finch using MethylCap-seq and RNA-seq
Supplementary Tables
Sandra Steyaert1*, Jolien Diddens2, Jeroen Galle1, Ellen De Meester1, Sarah De Keulenaer1, Antje Bakker3, Nina Sohnius-Wilhelmi3
Carolina Frankl-Vilches3, Annemie Van der Linden4, Wim Van Criekinge1, Wim Vanden Berghe2 and Tim De Meyer1
1 Department of Mathematical Modelling, Statistics and Bioinformatics, University of Ghent, Ghent, Belgium.
2 Laboratory of Protein Chemistry, Proteomics and Epigenetic Signalling (PPES), Department of Biomedical Sciences, University of Antwerp, Antwerp, Belgium
3 Department of Behavioral Neurobiology, Max Planck Institute for Ornithology, Seewiesen, Germany
4 Bio-Imaging Lab, Department of Biomedical Sciences, University of Antwerp, Antwerp, Belgium
To whom correspondence should be addressed. Tel: +3292649922; Email: Sandra.Steyaert@Ugent.be

## Sheet: Table S1
Table S1: List of the 1,996 annotated zebra finch genes with at least one significantly AZA-induced down-methylated Methylation Peak in their promoter region.
Ensembl Gene ID	Chromosome Name	Gene Start (bp)	Gene End (bp)	Associated Gene Name	Description
ENSTGUG00000000055	2	159261	230767	AGAP3	ArfGAP with GTPase domain, ankyrin repeat and PH domain 3 [Source:HGNC Symbol;Acc:16923]
ENSTGUG00000000066	2	272649	282644	FASTK	Fas-activated serine/threonine kinase [Source:HGNC Symbol;Acc:24676]
ENSTGUG00000000097	2	530754	545552	CDC25A	cell division cycle 25A [Source:HGNC Symbol;Acc:1725]
ENSTGUG00000000108	2	691209	692321		Uncharacterized protein [Source:UniProtKB/TrEMBL;Acc:H0YPB1]
ENSTGUG00000000110	2	717602	723120
ENSTGUG00000000150	2	855525	871360	KLHL18	kelch-like family member 18 [Source:HGNC Symbol;Acc:29120]
ENSTGUG00000000164	2	915431	950540	SETD2	SET domain containing 2 [Source:HGNC Symbol;Acc:18420]
ENSTGUG00000000186	2	1006110	1021595	CCDC12	coiled-coil domain containing 12 [Source:HGNC Symbol;Acc:28332]
ENSTGUG00000000188	2	1079363	1132497	PTH1R	parathyroid hormone 1 receptor [Source:HGNC Symbol;Acc:9608]
ENSTGUG00000000211	2	1295741	1334547	ALS2CL	ALS2 C-terminal like [Source:HGNC Symbol;Acc:20605]
ENSTGUG00000000225	2	1871851	1888001	WNT9A	wingless-type MMTV integration site family, member 9A [Source:HGNC Symbol;Acc:12778]
ENSTGUG00000000233	2	2226830	2229509	ARF1	ADP-ribosylation factor 1 [Source:HGNC Symbol;Acc:652]
ENSTGUG00000000236	2	2233697	2243644	LOC100190410	putative guanylate kinase protein [Source:RefSeq peptide;Acc:NP_001232616]
ENSTGUG00000000248	2	2341556	2351039
ENSTGUG00000000342	2	3826369	3872589		Uncharacterized protein [Source:UniProtKB/TrEMBL;Acc:H0YPZ9]
ENSTGUG00000000458	2	5583843	5586850	CSRNP1	cysteine-serine-rich nuclear protein 1 [Source:HGNC Symbol;Acc:14300]
ENSTGUG00000000534	1B	557579	565424	IFNGR2	interferon gamma receptor 2 (interferon gamma transducer 1) [Source:HGNC Symbol;Acc:5440]
ENSTGUG00000000544	1B	697887	708273		Ribonucleoside-diphosphate reductase [Source:UniProtKB/TrEMBL;Acc:H0YQJ8]
ENSTGUG00000000563	2	6675561	6699765	C9orf152	chromosome 9 open reading frame 152 [Source:HGNC Symbol;Acc:31455]
ENSTGUG00000000580	1B	908137	909314		Uncharacterized protein [Source:UniProtKB/TrEMBL;Acc:H0YQN1]
ENSTGUG00000000595	1B	970497	972633	ILK	integrin-linked kinase [Source:HGNC Symbol;Acc:6040]
ENSTGUG00000000610	1B	988244	991599	TPP1	tripeptidyl peptidase I [Source:HGNC Symbol;Acc:2073]
ENSTGUG00000000691	2	8637701	8642035	INSIG1	insulin induced gene 1 [Source:HGNC Symbol;Acc:6083]
ENSTGUG00000000697	2	8961117	8970941	SHH	sonic hedgehog [Source:HGNC Symbol;Acc:10848]
ENSTGUG00000000702	2	9440328	9454665		Uncharacterized protein [Source:UniProtKB/TrEMBL;Acc:H0YR08]
ENSTGUG00000001026	2	16161828	16165005	ZNF438	zinc finger protein 438 [Source:HGNC Symbol;Acc:21029]
ENSTGUG00000001094	2	17223251	17392565	MKX	mohawk homeobox [Source:HGNC Symbol;Acc:23729]
ENSTGUG00000001105	2	17456388	17469920
ENSTGUG00000001133	2	17680216	17734295	ABI1	abl-interactor 1 [Source:HGNC Symbol;Acc:11320]
ENSTGUG00000001139	2	17761115	17772481		Uncharacterized protein [Source:UniProtKB/TrEMBL;Acc:H0YSB1]
ENSTGUG00000001199	2	19545160	19578953	SPAG6	sperm associated antigen 6 [Source:HGNC Symbol;Acc:11215]
ENSTGUG00000001208	2	19600072	19602538	B5FX91_TAEGU	putative COMM domain containing 3 [Source:RefSeq peptide;Acc:NP_001232102]
ENSTGUG00000001219	2	19984715	19985704		Uncharacterized protein [Source:UniProtKB/TrEMBL;Acc:H0YSJ6]
ENSTGUG00000001220	2	20070215	20314945		Uncharacterized protein [Source:UniProtKB/TrEMBL;Acc:H0YSJ7]
ENSTGUG00000001296	2	21838004	21872117	ST8SIA6	ST8 alpha-N-acetyl-neuraminide alpha-2,8-sialyltransferase 6 [Source:HGNC Symbol;Acc:23317]
ENSTGUG00000001413	2	23185950	23194123	B5G0R1_TAEGU	putative sorcin [Source:RefSeq peptide;Acc:NP_001232459]
ENSTGUG00000001432	2	24013252	24013989	CLDN12	claudin 12 [Source:HGNC Symbol;Acc:2034]
ENSTGUG00000001434	2	24075055	24391511	CDK14	cyclin-dependent kinase 14 [Source:HGNC Symbol;Acc:8883]
ENSTGUG00000001442	2	24429242	24431067	FZD1	frizzled family receptor 1 [Source:HGNC Symbol;Acc:4038]
ENSTGUG00000001589	2	26328387	26517668	DYNC1I1	dynein, cytoplasmic 1, intermediate chain 1 [Source:HGNC Symbol;Acc:2963]
ENSTGUG00000001643	2	26874520	26877661	DLX5	distal-less homeobox 5 [Source:HGNC Symbol;Acc:2918]
ENSTGUG00000001650	2	26907522	26938596	ACN9	ACN9 homolog (S. cerevisiae) [Source:HGNC Symbol;Acc:21752]
ENSTGUG00000001673	2	27229388	27239450	MIOS	missing oocyte, meiosis regulator, homolog (Drosophila) [Source:HGNC Symbol;Acc:21905]
ENSTGUG00000001692	2	27575583	27716686	NXPH1	neurexophilin 1 [Source:HGNC Symbol;Acc:20693]
ENSTGUG00000001712	2	28936406	28936659
ENSTGUG00000001730	2	29609536	29647204		Uncharacterized protein [Source:UniProtKB/TrEMBL;Acc:H0YU15]
ENSTGUG00000001805	2	31976688	31979629	SEC61G	Sec61 gamma subunit [Source:HGNC Symbol;Acc:18277]
ENSTGUG00000001891	1A	206960	226494	UBE2H	ubiquitin-conjugating enzyme E2H [Source:HGNC Symbol;Acc:12484]
ENSTGUG00000001897	2	35315449	35547359	ITGA9	integrin, alpha 9 [Source:HGNC Symbol;Acc:6145]
ENSTGUG00000001944	1A	525814	526263	CALML3	calmodulin-like 3 [Source:HGNC Symbol;Acc:1452]
ENSTGUG00000001953	1A	680646	682543	SLC35B4	solute carrier family 35, member B4 [Source:HGNC Symbol;Acc:20584]
ENSTGUG00000001982	1A	2402391	2498496	MKLN1	muskelin 1, intracellular mediator containing kelch motifs [Source:HGNC Symbol;Acc:7109]
ENSTGUG00000002009	1A	2642424	2797045		Uncharacterized protein [Source:UniProtKB/TrEMBL;Acc:H0YUU6]
ENSTGUG00000002043	2	41567283	41581179	VPS4B	vacuolar protein sorting 4 homolog B (S. cerevisiae) [Source:HGNC Symbol;Acc:10895]
ENSTGUG00000002060	2	41601591	41610074	SERPINB5	serpin peptidase inhibitor, clade B (ovalbumin), member 5 [Source:HGNC Symbol;Acc:8949]
ENSTGUG00000002073	3	140991	269320	ARHGEF33	Rho guanine nucleotide exchange factor (GEF) 33 [Source:HGNC Symbol;Acc:37252]
ENSTGUG00000002117	2	41764613	41791303		Uncharacterized protein [Source:UniProtKB/TrEMBL;Acc:H0YV62]
ENSTGUG00000002120	2	41845461	41853205	MYLK4	myosin light chain kinase family, member 4 [Source:HGNC Symbol;Acc:27972]
ENSTGUG00000002140	3	343166	515818		Uncharacterized protein [Source:UniProtKB/TrEMBL;Acc:H0YV86]
ENSTGUG00000002141	1A	5152186	5152456		Uncharacterized protein [Source:UniProtKB/TrEMBL;Acc:H0YV85]
ENSTGUG00000002157	2	43076887	43081609		Uncharacterized protein [Source:UniProtKB/TrEMBL;Acc:H0YVA4]
ENSTGUG00000002193	2	43199603	43199761	PSMG4	proteasome (prosome, macropain) assembly chaperone 4 [Source:HGNC Symbol;Acc:21108]
ENSTGUG00000002243	1A	5869326	5884066	OPTN	optineurin [Source:HGNC Symbol;Acc:17142]
ENSTGUG00000002246	2	43865767	43921475		Uncharacterized protein [Source:UniProtKB/TrEMBL;Acc:H0YVK2]
ENSTGUG00000002258	2	43943305	43955180		Uncharacterized protein [Source:UniProtKB/TrEMBL;Acc:H0YVL1]
ENSTGUG00000002298	1A	6044712	6172238	FRMD4A	FERM domain containing 4A [Source:HGNC Symbol;Acc:25491]
ENSTGUG00000002302	3	1797919	1828811	AFTPH	aftiphilin [Source:HGNC Symbol;Acc:25951]
ENSTGUG00000002309	2	44733658	44864203	RREB1	ras responsive element binding protein 1 [Source:HGNC Symbol;Acc:10449]
ENSTGUG00000002335	3	2081426	2095922	ACTR2	ARP2 actin-related protein 2 homolog (yeast) [Source:HGNC Symbol;Acc:169]
ENSTGUG00000002338	1A	6670739	6677698	SUV39H2	suppressor of variegation 3-9 homolog 2 (Drosophila) [Source:HGNC Symbol;Acc:17287]
ENSTGUG00000002364	1A	6723250	6725413	TMEM243	transmembrane protein 243, mitochondrial [Source:HGNC Symbol;Acc:21707]
ENSTGUG00000002377	1A	6842999	6895425		Uncharacterized protein [Source:UniProtKB/TrEMBL;Acc:H0YVZ1]
ENSTGUG00000002378	2	45397023	45412118	SLC35B3	solute carrier family 35, member B3 [Source:HGNC Symbol;Acc:21601]
ENSTGUG00000002469	3	5268809	5286391	ISM1	isthmin 1 homolog (zebrafish) [Source:HGNC Symbol;Acc:16213]
ENSTGUG00000002537	3	7237851	7239657		Uncharacterized protein [Source:UniProtKB/TrEMBL;Acc:H0YWD1]
ENSTGUG00000002613	2	48998982	49135771	HDAC9	histone deacetylase 9 [Source:HGNC Symbol;Acc:14065]
ENSTGUG00000002633	3	8368311	8398410
ENSTGUG00000002643	2	49289019	49289552	TWIST1	twist basic helix-loop-helix transcription factor 1 [Source:HGNC Symbol;Acc:12428]
ENSTGUG00000002652	1A	10322506	10354829	GNAI1	guanine nucleotide binding protein (G protein), alpha inhibiting activity polypeptide 1 [Source:HGNC Symbol;Acc:4384]
ENSTGUG00000002654	3	8588257	8625377	DISP1	dispatched homolog 1 (Drosophila) [Source:HGNC Symbol;Acc:19711]
ENSTGUG00000002763	2	50892435	50908089		Uncharacterized protein [Source:UniProtKB/TrEMBL;Acc:H0YX20]
ENSTGUG00000002778	1A	11927449	11936113	PMPCB	peptidase (mitochondrial processing) beta [Source:HGNC Symbol;Acc:9119]
ENSTGUG00000002821	2	51433117	51453476		Uncharacterized protein [Source:UniProtKB/TrEMBL;Acc:H0YX84]
ENSTGUG00000002843	3	10586311	10671090	SPATA17	spermatogenesis associated 17 [Source:HGNC Symbol;Acc:25184]
ENSTGUG00000002908	1A	12508602	12668585	LHFPL3	lipoma HMGIC fusion partner-like 3 [Source:HGNC Symbol;Acc:6589]
ENSTGUG00000003049	3	12953006	12955693	BATF3	basic leucine zipper transcription factor, ATF-like 3 [Source:HGNC Symbol;Acc:28915]
ENSTGUG00000003063	3	13096161	13135736
ENSTGUG00000003139	2	54403378	54486710		Uncharacterized protein [Source:UniProtKB/TrEMBL;Acc:H0YY56]
ENSTGUG00000003154	2	54587568	54690005	PLCL2	phospholipase C-like 2 [Source:HGNC Symbol;Acc:9064]
ENSTGUG00000003167	3	13360197	13365094	SLC30A1	solute carrier family 30 (zinc transporter), member 1 [Source:HGNC Symbol;Acc:11012]
ENSTGUG00000003232	3	14041331	14056579	DIEXF	digestive organ expansion factor homolog (zebrafish) [Source:HGNC Symbol;Acc:28440]
ENSTGUG00000003322	2	57338413	57348657	NKIRAS1	NFKB inhibitor interacting Ras-like 1 [Source:HGNC Symbol;Acc:17899]
ENSTGUG00000003349	2	57432297	57479825	THRB	thyroid hormone receptor, beta [Source:HGNC Symbol;Acc:11799]
ENSTGUG00000003365	3	14275535	14275681		Uncharacterized protein [Source:UniProtKB/TrEMBL;Acc:H0YYT3]
ENSTGUG00000003431	3	15126830	15132782	COX7A2L	cytochrome c oxidase subunit VIIa polypeptide 2 like [Source:HGNC Symbol;Acc:2289]
ENSTGUG00000003590	2	60123444	60183464	TGFBR2	transforming growth factor, beta receptor II (70/80kDa) [Source:HGNC Symbol;Acc:11773]
ENSTGUG00000003662	3	16477341	16496048	DYNC2LI1	dynein, cytoplasmic 2, light intermediate chain 1 [Source:HGNC Symbol;Acc:24595]
ENSTGUG00000003832	3	16788024	16804458	PREPL	prolyl endopeptidase-like [Source:HGNC Symbol;Acc:30228]
ENSTGUG00000003848	2	61426542	61452080	SNRK	SNF related kinase [Source:HGNC Symbol;Acc:30598]
ENSTGUG00000003877	3	17215421	17215554
ENSTGUG00000003946	1A	19338815	19343874		Uncharacterized protein [Source:UniProtKB/TrEMBL;Acc:H0Z0G4]
ENSTGUG00000004024	3	18230649	18235042	DEGS1	delta(4)-desaturase, sphingolipid 1 [Source:HGNC Symbol;Acc:13709]
ENSTGUG00000004033	3	18240901	18269136	NVL	nuclear VCP-like [Source:HGNC Symbol;Acc:8070]
ENSTGUG00000004187	2	62212822	62217978	ASTE1	asteroid homolog 1 (Drosophila) [Source:HGNC Symbol;Acc:25021]
ENSTGUG00000004448	3	19369626	19369706		Uncharacterized protein [Source:UniProtKB/TrEMBL;Acc:H0Z1X8]
ENSTGUG00000004507	2	63211335	63212387		Uncharacterized protein [Source:UniProtKB/TrEMBL;Acc:H0Z243]
ENSTGUG00000004516	2	63285699	63286571	XCR1	chemokine (C motif) receptor 1 [Source:HGNC Symbol;Acc:1625]
ENSTGUG00000004525	2	63349911	63351050	CCR9	chemokine (C-C motif) receptor 9 [Source:HGNC Symbol;Acc:1610]
ENSTGUG00000004527	2	63360437	63361753	TMPPE	transmembrane protein with metallophosphoesterase domain [Source:HGNC Symbol;Acc:33865]
ENSTGUG00000004613	1A	22496400	22507347		Uncharacterized protein [Source:UniProtKB/TrEMBL;Acc:H0Z2H6]
ENSTGUG00000004668	1A	22748609	22788513	TSPAN12	tetraspanin 12 [Source:HGNC Symbol;Acc:21641]
ENSTGUG00000004730	1A	23745063	23749301		Uncharacterized protein [Source:UniProtKB/TrEMBL;Acc:H0Z2R7]
ENSTGUG00000004797	3	19844259	19857695	KLC2	kinesin light chain 2 [Source:HGNC Symbol;Acc:20716]
ENSTGUG00000004894	2	64731646	64741764	TGM4	transglutaminase 4 (prostate) [Source:HGNC Symbol;Acc:11780]
ENSTGUG00000004985	3	20013862	20051363	ABHD12	abhydrolase domain containing 12 [Source:HGNC Symbol;Acc:15868]
ENSTGUG00000005015	3	20054171	20065675	PYGB	phosphorylase, glycogen; brain [Source:HGNC Symbol;Acc:9723]
ENSTGUG00000005256	1A	24532960	24540057	CAV2	caveolin 2 [Source:HGNC Symbol;Acc:1528]
ENSTGUG00000005268	1	3173130	3236843	BACE2	beta-site APP-cleaving enzyme 2 [Source:HGNC Symbol;Acc:934]
ENSTGUG00000005293	3	20171032	20184906	SLC22A7	solute carrier family 22 (organic anion transporter), member 7 [Source:HGNC Symbol;Acc:10971]
ENSTGUG00000005353	3	20305399	20330831	ACSS1	acyl-CoA synthetase short-chain family member 1 [Source:HGNC Symbol;Acc:16091]
ENSTGUG00000005404	1A	26128768	26129881
ENSTGUG00000005405	2	66359770	66447242	2007-09-01	septin 7 [Source:HGNC Symbol;Acc:1717]
ENSTGUG00000005486	3	21135408	21139927	SPDYA	speedy homolog A (Xenopus laevis) [Source:HGNC Symbol;Acc:30613]
ENSTGUG00000005626	3	21571070	21601744	PPP1R21	protein phosphatase 1, regulatory subunit 21 [Source:HGNC Symbol;Acc:30595]
ENSTGUG00000005634	2	67358859	67370468	STARD3NL	STARD3 N-terminal like [Source:HGNC Symbol;Acc:19169]
ENSTGUG00000005697	3	21774513	21856288	FSHR	follicle stimulating hormone receptor [Source:HGNC Symbol;Acc:3969]
ENSTGUG00000005788	1	4216036	4221437		Uncharacterized protein [Source:UniProtKB/TrEMBL;Acc:H0Z5V0]
ENSTGUG00000005794	2	68500672	68520702	NEDD9	neural precursor cell expressed, developmentally down-regulated 9 [Source:HGNC Symbol;Acc:7733]
ENSTGUG00000005869	2	69442864	69460194		Uncharacterized protein [Source:UniProtKB/TrEMBL;Acc:H0Z636]
ENSTGUG00000005872	1	4305783	4308253	CRYAA	crystallin, alpha A [Source:HGNC Symbol;Acc:2388]
ENSTGUG00000005944	1A	29384563	29403089	TWF1	twinfilin actin-binding protein 1 [Source:HGNC Symbol;Acc:9620]
ENSTGUG00000005956	2	69702561	69758252	CAP2	CAP, adenylate cyclase-associated protein, 2 (yeast) [Source:HGNC Symbol;Acc:20039]
ENSTGUG00000006067	1	5410116	5426444	CXorf36	chromosome X open reading frame 36 [Source:HGNC Symbol;Acc:25866]
ENSTGUG00000006077	3	24446999	24447311
ENSTGUG00000006079	3	24448457	24481568	JAG1	jagged 1 [Source:HGNC Symbol;Acc:6188]
ENSTGUG00000006175	3	24730169	24743956		Uncharacterized protein [Source:UniProtKB/TrEMBL;Acc:H0Z6Z1]
ENSTGUG00000006288	2	71581252	71610828	RNF144B	ring finger protein 144B [Source:HGNC Symbol;Acc:21578]
ENSTGUG00000006301	2	72230530	72285583	MBOAT1	membrane bound O-acyltransferase domain containing 1 [Source:HGNC Symbol;Acc:21579]
ENSTGUG00000006370	1A	32710775	32721004	TMEM5	transmembrane protein 5 [Source:HGNC Symbol;Acc:13530]
ENSTGUG00000006378	1A	32820130	32891736	SRGAP1	SLIT-ROBO Rho GTPase activating protein 1 [Source:HGNC Symbol;Acc:17382]
ENSTGUG00000006433	1	6473719	6474648	GPR34	G protein-coupled receptor 34 [Source:HGNC Symbol;Acc:4490]
ENSTGUG00000006475	3	26166113	26171667	LRRN4	leucine rich repeat neuronal 4 [Source:HGNC Symbol;Acc:16208]
ENSTGUG00000006632	1A	33773477	33786458	HELB	helicase (DNA) B [Source:HGNC Symbol;Acc:17196]
ENSTGUG00000006723	3	26492152	26496263	PEX13	peroxisomal biogenesis factor 13 [Source:HGNC Symbol;Acc:8855]
ENSTGUG00000006727	3	26497958	26519057	PUS10	pseudouridylate synthase 10 [Source:HGNC Symbol;Acc:26505]
ENSTGUG00000006804	2	76045070	76096299	SLC9A3	solute carrier family 9, subfamily A (NHE3, cation proton antiporter 3), member 3 [Source:HGNC Symbol;Acc:11073]
ENSTGUG00000006855	1	8036043	8066427	LANCL3	LanC lantibiotic synthetase component C-like 3 (bacterial) [Source:HGNC Symbol;Acc:24767]
ENSTGUG00000006875	1A	34685193	34713026	CPM	carboxypeptidase M [Source:HGNC Symbol;Acc:2311]
ENSTGUG00000006887	1	9154708	10148444
ENSTGUG00000007017	1	10339085	10360429		Uncharacterized protein [Source:UniProtKB/TrEMBL;Acc:H0Z9M1]
ENSTGUG00000007051	1A	35241989	35283635	PTPRB	protein tyrosine phosphatase, receptor type, B [Source:HGNC Symbol;Acc:9665]
ENSTGUG00000007055	2	76504906	76581567	NFX1	nuclear transcription factor, X-box binding 1 [Source:HGNC Symbol;Acc:7803]
ENSTGUG00000007076	1	10407366	10408058		Uncharacterized protein [Source:UniProtKB/TrEMBL;Acc:H0Z9M7]
ENSTGUG00000007081	1	10503992	10506520	NR0B1	nuclear receptor subfamily 0, group B, member 1 [Source:HGNC Symbol;Acc:7960]
ENSTGUG00000007087	2	76646026	76658139		Uncharacterized protein [Source:UniProtKB/TrEMBL;Acc:H0Z9N7]
ENSTGUG00000007104	2	76690454	76912687	TNS3	tensin 3 [Source:HGNC Symbol;Acc:21616]
ENSTGUG00000007176	2	77709392	77715894	IGFBP1	insulin-like growth factor binding protein 1 [Source:HGNC Symbol;Acc:5469]
ENSTGUG00000007240	1A	35780764	35790421	TMEM19	transmembrane protein 19 [Source:HGNC Symbol;Acc:25605]
ENSTGUG00000007257	3	28842986	28844356	GPR75	G protein-coupled receptor 75 [Source:HGNC Symbol;Acc:4526]
ENSTGUG00000007280	1	12936589	12960989	APOO	apolipoprotein O [Source:HGNC Symbol;Acc:28727]
ENSTGUG00000007350	1A	36211363	36213377		Uncharacterized protein [Source:UniProtKB/TrEMBL;Acc:H0ZAG3]
ENSTGUG00000007404	2	80722928	80828123	ANKH	ankylosis, progressive homolog (mouse) [Source:HGNC Symbol;Acc:15492]
ENSTGUG00000007442	2	80927330	81097131	TRIO	trio Rho guanine nucleotide exchange factor [Source:HGNC Symbol;Acc:12303]
ENSTGUG00000007445	1A	37406413	37427083	OSBPL8	oxysterol binding protein-like 8 [Source:HGNC Symbol;Acc:16396]
ENSTGUG00000007487	3	29013677	29020672	NAPB	N-ethylmaleimide-sensitive factor attachment protein, beta [Source:HGNC Symbol;Acc:15751]
ENSTGUG00000007494	1A	37606297	37611301	B5G147_TAEGU	putative beta-cysteine-rich protein [Source:RefSeq peptide;Acc:NP_001232385]
ENSTGUG00000007528	3	29202467	29203272	NKX2-2	NK2 homeobox 2 [Source:HGNC Symbol;Acc:7835]
ENSTGUG00000007572	1A	38707363	38830227	Q2XQH2_TAEGU	synaptotagmin-1 [Source:RefSeq peptide;Acc:NP_001041725]
ENSTGUG00000007586	2	83091277	83092481
ENSTGUG00000007600	1A	38862628	38931729		Uncharacterized protein [Source:UniProtKB/TrEMBL;Acc:H0ZB60]
ENSTGUG00000007622	2	83189850	83197379		Uncharacterized protein [Source:UniProtKB/TrEMBL;Acc:H0ZB89]
ENSTGUG00000007740	2	84097564	84300836	ADCY2	adenylate cyclase 2 (brain) [Source:HGNC Symbol;Acc:233]
ENSTGUG00000007822	2	84707518	84711644	LOC100190136	putative MGC89063 protein variant 2 [Source:RefSeq peptide;Acc:NP_001232567]
ENSTGUG00000007833	2	84795322	84815557
ENSTGUG00000007855	1A	40254504	40391994	TMTC2	transmembrane and tetratricopeptide repeat containing 2 [Source:HGNC Symbol;Acc:25440]
ENSTGUG00000007889	1A	41062004	41086449
ENSTGUG00000007906	2	85435608	85489383	VWC2	von Willebrand factor C domain containing 2 [Source:HGNC Symbol;Acc:30200]
ENSTGUG00000007969	3	31168588	31171355	SLC35B2	solute carrier family 35, member B2 [Source:HGNC Symbol;Acc:16872]
ENSTGUG00000007981	2	86015362	86107942
ENSTGUG00000008105	3	31259862	31273803	TMEM63B	transmembrane protein 63B [Source:HGNC Symbol;Acc:17735]
ENSTGUG00000008150	3	31794170	31812651	RSPH9	radial spoke head 9 homolog (Chlamydomonas) [Source:HGNC Symbol;Acc:21057]
ENSTGUG00000008178	1A	43310288	43347077	DCN	decorin [Source:HGNC Symbol;Acc:2705]
ENSTGUG00000008192	3	32296770	32402164	SDCCAG8	serologically defined colon cancer antigen 8 [Source:HGNC Symbol;Acc:10671]
ENSTGUG00000008197	2	90756181	90774404	B5G281_TAEGU	putative SNF7 domain containing 2 variant 1 [Source:RefSeq peptide;Acc:NP_001232682]
ENSTGUG00000008229	2	90765789	90802002	FH	fumarate hydratase [Source:HGNC Symbol;Acc:3700]
ENSTGUG00000008284	1A	44195643	44269530	CRADD	CASP2 and RIPK1 domain containing adaptor with death domain [Source:HGNC Symbol;Acc:2340]
ENSTGUG00000008306	1	18922101	18922367		Uncharacterized protein [Source:UniProtKB/TrEMBL;Acc:H0ZD91]
ENSTGUG00000008330	1A	44462143	44502555	TMCC3	transmembrane and coiled-coil domain family 3 [Source:HGNC Symbol;Acc:29199]
ENSTGUG00000008406	3	33811114	33813390		Uncharacterized protein [Source:UniProtKB/TrEMBL;Acc:H0ZDJ3]
ENSTGUG00000008431	2	90929841	90952748	CLPTM1L	CLPTM1-like [Source:HGNC Symbol;Acc:24308]
ENSTGUG00000008466	1A	44936913	44982775	NTN4	netrin 4 [Source:HGNC Symbol;Acc:13658]
ENSTGUG00000008494	3	34047457	34080513	SPAST	spastin [Source:HGNC Symbol;Acc:11233]
ENSTGUG00000008631	2	93799185	93925718		Uncharacterized protein [Source:UniProtKB/TrEMBL;Acc:H0ZE88]
ENSTGUG00000008693	1	24278639	24356555	COL4A1	collagen, type IV, alpha 1 [Source:HGNC Symbol;Acc:2202]
ENSTGUG00000008719	1A	45992338	46004888	TMPO	thymopoietin [Source:HGNC Symbol;Acc:11875]
ENSTGUG00000008729	2	94145896	94154190		Uncharacterized protein [Source:UniProtKB/TrEMBL;Acc:H0ZEH4]
ENSTGUG00000008794	3	35862261	35863250	NANP	N-acetylneuraminic acid phosphatase [Source:HGNC Symbol;Acc:16140]
ENSTGUG00000008902	2	95177116	95201196	SCGN	secretagogin, EF-hand calcium binding protein [Source:HGNC Symbol;Acc:16941]
ENSTGUG00000008919	1	25564573	25614225		Uncharacterized protein [Source:UniProtKB/TrEMBL;Acc:H0ZF74]
ENSTGUG00000009021	1	25825193	25942265		Uncharacterized protein [Source:UniProtKB/TrEMBL;Acc:H0ZFK6]
ENSTGUG00000009035	2	95610723	95614188	TDP2	tyrosyl-DNA phosphodiesterase 2 [Source:HGNC Symbol;Acc:17768]
ENSTGUG00000009074	2	95975002	96036939	ZNF236	zinc finger protein 236 [Source:HGNC Symbol;Acc:13028]
ENSTGUG00000009133	3	37006191	37011297	LOC100190372	putative natural killer cell-specific antigen KLIP1 [Source:RefSeq peptide;Acc:NP_001232514]
ENSTGUG00000009201	1A	47293887	47294162	TMEM140	transmembrane protein 140 [Source:HGNC Symbol;Acc:21870]
ENSTGUG00000009205	2	97993936	97997314	CBLN2	cerebellin 2 precursor [Source:HGNC Symbol;Acc:1544]
ENSTGUG00000009217	2	98956467	98958071	SOCS6	suppressor of cytokine signaling 6 [Source:HGNC Symbol;Acc:16833]
ENSTGUG00000009249	1A	47426331	47435245	WBP11	WW domain binding protein 11 [Source:HGNC Symbol;Acc:16461]
ENSTGUG00000009267	2	99771786	99773125
ENSTGUG00000009332	1A	47520280	47520960		Uncharacterized protein [Source:UniProtKB/TrEMBL;Acc:H0ZGA3]
ENSTGUG00000009440	1	26694321	26715128	CDC16	cell division cycle 16 [Source:HGNC Symbol;Acc:1720]
ENSTGUG00000009492	2	102313054	102353670	CEP192	centrosomal protein 192kDa [Source:HGNC Symbol;Acc:25515]
ENSTGUG00000009525	2	102375985	102386544	SEH1L	SEH1-like (S. cerevisiae) [Source:HGNC Symbol;Acc:30379]
ENSTGUG00000009539	2	102407738	102431886	PTPN2	protein tyrosine phosphatase, non-receptor type 2 [Source:HGNC Symbol;Acc:9650]
ENSTGUG00000009591	2	102520167	102587462	SPIRE1	spire homolog 1 (Drosophila) [Source:HGNC Symbol;Acc:30622]
ENSTGUG00000009613	1A	48528805	48530906		Uncharacterized protein [Source:UniProtKB/TrEMBL;Acc:H0ZH43]
ENSTGUG00000009654	1A	48572303	48575990	SERHL2	serine hydrolase-like 2 [Source:HGNC Symbol;Acc:29446]
ENSTGUG00000009656	3	40698024	40699094		Uncharacterized protein [Source:UniProtKB/TrEMBL;Acc:H0ZH86]
ENSTGUG00000009688	2	102723382	102730954		Uncharacterized protein [Source:UniProtKB/TrEMBL;Acc:H0ZHC1]
ENSTGUG00000009707	2	102746499	102859945	GNAL	guanine nucleotide binding protein (G protein), alpha activating activity polypeptide, olfactory type [Source:HGNC Symbol;Acc:4388]
ENSTGUG00000009712	1A	48818991	48957579	SMDT1	single-pass membrane protein with aspartate-rich tail 1 [Source:HGNC Symbol;Acc:25055]
ENSTGUG00000009774	2	103807916	103872710	RAB31	RAB31, member RAS oncogene family [Source:HGNC Symbol;Acc:9771]
ENSTGUG00000009780	3	41897719	41905632	DLL1	delta-like 1 (Drosophila) [Source:HGNC Symbol;Acc:2908]
ENSTGUG00000009796	3	41916258	41952382	FAM120B	family with sequence similarity 120B [Source:HGNC Symbol;Acc:21109]
ENSTGUG00000009874	3	42085064	42118163	TRIM67	tripartite motif containing 67 [Source:HGNC Symbol;Acc:31859]
ENSTGUG00000009883	2	104205751	104258960	SOGA2	SOGA family member 2 [Source:HGNC Symbol;Acc:29121]
ENSTGUG00000009894	3	42176798	42215865	TTC13	tetratricopeptide repeat domain 13 [Source:HGNC Symbol;Acc:26204]
ENSTGUG00000009901	1A	49063074	49069058	POLR3H	polymerase (RNA) III (DNA directed) polypeptide H (22.9kD) [Source:HGNC Symbol;Acc:30349]
ENSTGUG00000009966	1	30275094	30310521	TBC1D8	TBC1 domain family, member 8 (with GRAM domain) [Source:HGNC Symbol;Acc:17791]
ENSTGUG00000009974	2	105499118	105499744	TMEM200C	transmembrane protein 200C [Source:HGNC Symbol;Acc:37208]
ENSTGUG00000009980	2	105674881	105738839	EPB41L3	erythrocyte membrane protein band 4.1-like 3 [Source:HGNC Symbol;Acc:3380]
ENSTGUG00000010000	1A	49277224	49295697	L3MBTL2	l(3)mbt-like 2 (Drosophila) [Source:HGNC Symbol;Acc:18594]
ENSTGUG00000010002	3	42681362	42695745	TAF5L	TAF5-like RNA polymerase II, p300/CBP-associated factor (PCAF)-associated factor, 65kDa [Source:HGNC Symbol;Acc:17304]
ENSTGUG00000010041	3	42765532	42767039	ACTA1	actin, alpha 1, skeletal muscle [Source:HGNC Symbol;Acc:129]
ENSTGUG00000010044	1	30570174	30572023		Uncharacterized protein [Source:UniProtKB/TrEMBL;Acc:H0ZIE2]
ENSTGUG00000010081	3	43075601	43107544	EGLN1	egl nine homolog 1 (C. elegans) [Source:HGNC Symbol;Acc:1232]
ENSTGUG00000010103	3	43583239	43654046	SIPA1L2	signal-induced proliferation-associated 1 like 2 [Source:HGNC Symbol;Acc:23800]
ENSTGUG00000010135	3	43775828	43778083	MAP10	microtubule-associated protein 10 [Source:HGNC Symbol;Acc:29265]
ENSTGUG00000010145	1	31242795	31243913	LIPT1	lipoyltransferase 1 [Source:HGNC Symbol;Acc:29569]
ENSTGUG00000010198	1A	50003360	50154618	CACNA1I	calcium channel, voltage-dependent, T type, alpha 1I subunit [Source:HGNC Symbol;Acc:1396]
ENSTGUG00000010208	3	44350853	44396186	SLC35F3	solute carrier family 35, member F3 [Source:HGNC Symbol;Acc:23616]
ENSTGUG00000010223	2	107764543	107780891	USP14	ubiquitin specific peptidase 14 (tRNA-guanine transglycosylase) [Source:HGNC Symbol;Acc:12612]
ENSTGUG00000010226	3	44688319	44696762	TOMM20	translocase of outer mitochondrial membrane 20 homolog (yeast) [Source:HGNC Symbol;Acc:20947]
ENSTGUG00000010234	3	44697901	44702383	RBM34	RNA binding motif protein 34 [Source:HGNC Symbol;Acc:28965]
ENSTGUG00000010235	1A	50250032	50251603	MGAT3	mannosyl (beta-1,4-)-glycoprotein beta-1,4-N-acetylglucosaminyltransferase [Source:HGNC Symbol;Acc:7046]
ENSTGUG00000010288	1A	50492541	50497734		Uncharacterized protein [Source:UniProtKB/TrEMBL;Acc:H0ZJ52]
ENSTGUG00000010324	2	108125507	108193967	MIB1	mindbomb E3 ubiquitin protein ligase 1 [Source:HGNC Symbol;Acc:21086]
ENSTGUG00000010346	1	32304549	32425591	GABRB3	gamma-aminobutyric acid (GABA) A receptor, beta 3 [Source:HGNC Symbol;Acc:4083]
ENSTGUG00000010367	1A	50545432	50547105	TOMM22	translocase of outer mitochondrial membrane 22 homolog (yeast) [Source:HGNC Symbol;Acc:18002]
ENSTGUG00000010368	1	32459226	32513148	GABRA5	gamma-aminobutyric acid (GABA) A receptor, alpha 5 [Source:HGNC Symbol;Acc:4079]
ENSTGUG00000010373	2	108602905	108637073	CABLES1	Cdk5 and Abl enzyme substrate 1 [Source:HGNC Symbol;Acc:25097]
ENSTGUG00000010387	2	108679890	108741958	TMEM241	transmembrane protein 241 [Source:HGNC Symbol;Acc:31723]
ENSTGUG00000010412	1A	50637074	50638348	KCNJ4	potassium inwardly-rectifying channel, subfamily J, member 4 [Source:HGNC Symbol;Acc:6265]
ENSTGUG00000010414	1A	50664894	50676441	CSNK1E	casein kinase 1, epsilon [Source:HGNC Symbol;Acc:2453]
ENSTGUG00000010431	1A	50712805	50718372	MAFF	v-maf musculoaponeurotic fibrosarcoma oncogene homolog F (avian) [Source:HGNC Symbol;Acc:6780]
ENSTGUG00000010456	1A	50764680	50772412		Uncharacterized protein [Source:UniProtKB/TrEMBL;Acc:H0ZJM3]
ENSTGUG00000010502	1A	50855674	50863443	ANKRD54	ankyrin repeat domain 54 [Source:HGNC Symbol;Acc:25185]
ENSTGUG00000010511	1A	50877966	50882642	GCAT	glycine C-acetyltransferase [Source:HGNC Symbol;Acc:4188]
ENSTGUG00000010522	1A	50902043	50904955	TRIOBP	TRIO and F-actin binding protein [Source:HGNC Symbol;Acc:17009]
ENSTGUG00000010581	1A	51010540	51012186	LGALS2	lectin, galactoside-binding, soluble, 2 [Source:HGNC Symbol;Acc:6562]
ENSTGUG00000010587	2	109839556	109883157	SS18	synovial sarcoma translocation, chromosome 18 [Source:HGNC Symbol;Acc:11340]
ENSTGUG00000010606	2	110015101	110048471	KCTD1	potassium channel tetramerisation domain containing 1 [Source:HGNC Symbol;Acc:18249]
ENSTGUG00000010618	2	110238520	110239452	CHST9	carbohydrate (N-acetylgalactosamine 4-0) sulfotransferase 9 [Source:HGNC Symbol;Acc:19898]
ENSTGUG00000010619	2	110239268	110239603		Uncharacterized protein [Source:UniProtKB/TrEMBL;Acc:H0ZK28]
ENSTGUG00000010634	1	33700396	33706638		Regucalcin [Source:UniProtKB/TrEMBL;Acc:H0ZK44]
ENSTGUG00000010642	1	33742207	33753110		Uncharacterized protein [Source:UniProtKB/TrEMBL;Acc:H0ZK59]
ENSTGUG00000010648	3	47219388	47236578	EXO1	exonuclease 1 [Source:HGNC Symbol;Acc:3511]
ENSTGUG00000010651	2	111733082	111752774		Uncharacterized protein [Source:UniProtKB/TrEMBL;Acc:H0ZK74]
ENSTGUG00000010672	1A	51327131	51332215	KCTD17	potassium channel tetramerisation domain containing 17 [Source:HGNC Symbol;Acc:25705]
ENSTGUG00000010694	1A	51387662	51397676		Uncharacterized protein [Source:UniProtKB/TrEMBL;Acc:H0ZKB7]
ENSTGUG00000010718	1	34665769	34689874
ENSTGUG00000010792	3	49420706	49526062		Uncharacterized protein [Source:UniProtKB/TrEMBL;Acc:H0ZKL7]
ENSTGUG00000010796	1	35582832	35585680		Uncharacterized protein [Source:UniProtKB/TrEMBL;Acc:H0ZKK5]
ENSTGUG00000010798	1	36015517	36027397		Uncharacterized protein [Source:UniProtKB/TrEMBL;Acc:H0ZKK8]
ENSTGUG00000010818	1A	51871350	51874513	MB	myoglobin [Source:HGNC Symbol;Acc:6915]
ENSTGUG00000010883	3	50346831	50349920	IL22RA2	interleukin 22 receptor, alpha 2 [Source:HGNC Symbol;Acc:14901]
ENSTGUG00000010895	3	50612129	50624037	TNFAIP3	tumor necrosis factor, alpha-induced protein 3 [Source:HGNC Symbol;Acc:11896]
ENSTGUG00000010902	3	50723474	50824543	KIAA1244	KIAA1244 [Source:HGNC Symbol;Acc:21213]
ENSTGUG00000010939	2	115472958	115494092	PCMTD1	protein-L-isoaspartate (D-aspartate) O-methyltransferase domain containing 1 [Source:HGNC Symbol;Acc:30483]
ENSTGUG00000010947	1A	53171564	53180409	C22orf28	chromosome 22 open reading frame 28 [Source:HGNC Symbol;Acc:26935]
ENSTGUG00000010949	3	52226995	52227847
ENSTGUG00000011027	3	53037748	53046726		Uncharacterized protein [Source:UniProtKB/TrEMBL;Acc:H0ZL94]
ENSTGUG00000011034	2	116511923	116521133	SOX17	SRY (sex determining region Y)-box 17 [Source:HGNC Symbol;Acc:18122]
ENSTGUG00000011049	1	40093047	40142202	STK24	serine/threonine kinase 24 [Source:HGNC Symbol;Acc:11403]
ENSTGUG00000011052	1A	53803534	53811780		Uncharacterized protein [Source:UniProtKB/TrEMBL;Acc:H0ZLD0]
ENSTGUG00000011069	1A	53855646	53900514	NUAK1	NUAK family, SNF1-like kinase, 1 [Source:HGNC Symbol;Acc:14311]
ENSTGUG00000011082	3	53510122	53576242	SYNJ2	synaptojanin 2 [Source:HGNC Symbol;Acc:11504]
ENSTGUG00000011084	1	40368805	40411711		Uncharacterized protein [Source:UniProtKB/TrEMBL;Acc:H0ZLG9]
ENSTGUG00000011150	2	118150603	118189557	NSMAF	neutral sphingomyelinase (N-SMase) activation associated factor [Source:HGNC Symbol;Acc:8017]
ENSTGUG00000011168	3	55203515	55316476		Uncharacterized protein [Source:UniProtKB/TrEMBL;Acc:H0ZLP6]
ENSTGUG00000011182	2	118911955	118955469	RAB2A	RAB2A, member RAS oncogene family [Source:HGNC Symbol;Acc:9763]
ENSTGUG00000011227	1	41739696	41758139	DCT	dopachrome tautomerase [Source:HGNC Symbol;Acc:2709]
ENSTGUG00000011247	2	120582212	120600449	CYP7B1	cytochrome P450, family 7, subfamily B, polypeptide 1 [Source:HGNC Symbol;Acc:2652]
ENSTGUG00000011262	1	45567583	45579939	FDX1	ferredoxin 1 [Source:HGNC Symbol;Acc:3638]
ENSTGUG00000011263	3	56537643	56541912	C6orf211	chromosome 6 open reading frame 211 [Source:HGNC Symbol;Acc:17872]
ENSTGUG00000011282	3	56596822	56597283		Uncharacterized protein [Source:UniProtKB/TrEMBL;Acc:H0ZM03]
ENSTGUG00000011283	3	56598535	56599935		Uncharacterized protein [Source:UniProtKB/TrEMBL;Acc:H0ZM04]
ENSTGUG00000011308	2	121486449	121512077
ENSTGUG00000011334	1	46371586	46380751		Uncharacterized protein [Source:UniProtKB/TrEMBL;Acc:H0ZM59]
ENSTGUG00000011345	3	57227542	57231564	NUP43	nucleoporin 43kDa [Source:HGNC Symbol;Acc:21182]
ENSTGUG00000011367	1A	55741426	55908891		Uncharacterized protein [Source:UniProtKB/TrEMBL;Acc:H0ZM98]
ENSTGUG00000011376	3	57345921	57384687	FNDC1	fibronectin type III domain containing 1 [Source:HGNC Symbol;Acc:21184]
ENSTGUG00000011390	1	46613268	46618410	SKA3	spindle and kinetochore associated complex subunit 3 [Source:HGNC Symbol;Acc:20262]
ENSTGUG00000011409	3	57580888	57585109		T-complex protein 1 subunit alpha [Source:UniProtKB/TrEMBL;Acc:H0ZMD5]
ENSTGUG00000011418	3	57595572	57606239	PNLDC1	poly(A)-specific ribonuclease (PARN)-like domain containing 1 [Source:HGNC Symbol;Acc:21185]
ENSTGUG00000011433	2	122555854	122620562	SULF1	sulfatase 1 [Source:HGNC Symbol;Acc:20391]
ENSTGUG00000011452	1	47770287	47773719		Uncharacterized protein [Source:UniProtKB/TrEMBL;Acc:H0ZMH6]
ENSTGUG00000011465	1	48054610	48075606	MTMR6	myotubularin related protein 6 [Source:HGNC Symbol;Acc:7453]
ENSTGUG00000011484	1A	56997683	57171197	BICD1	bicaudal D homolog 1 (Drosophila) [Source:HGNC Symbol;Acc:1049]
ENSTGUG00000011503	2	123600929	123628399		Uncharacterized protein [Source:UniProtKB/TrEMBL;Acc:H0ZMN7]
ENSTGUG00000011522	1A	57573910	57608904	SYT10	synaptotagmin X [Source:HGNC Symbol;Acc:19266]
ENSTGUG00000011544	3	58492573	58499803	TBPL1	TBP-like 1 [Source:HGNC Symbol;Acc:11589]
ENSTGUG00000011576	2	124746101	124766258	PI15	peptidase inhibitor 15 [Source:HGNC Symbol;Acc:8946]
ENSTGUG00000011581	1	48913656	48914533	RASL11A	RAS-like, family 11, member A [Source:HGNC Symbol;Acc:23802]
ENSTGUG00000011594	3	59044732	59048290		Uncharacterized protein [Source:UniProtKB/TrEMBL;Acc:H0ZMX6]
ENSTGUG00000011636	2	126981170	127085613	TPD52	tumor protein D52 [Source:HGNC Symbol;Acc:12005]
ENSTGUG00000011648	2	127307586	127329194	ZNF704	zinc finger protein 704 [Source:HGNC Symbol;Acc:32291]
ENSTGUG00000011649	1A	59314646	59314949		Uncharacterized protein [Source:UniProtKB/TrEMBL;Acc:H0ZN29]
ENSTGUG00000011650	1A	59328718	59337082	ADCK2	aarF domain containing kinase 2 [Source:HGNC Symbol;Acc:19039]
ENSTGUG00000011651	2	127427438	127532431		Uncharacterized protein [Source:UniProtKB/TrEMBL;Acc:H0ZN36]
ENSTGUG00000011665	3	59507517	59544112	MED23	mediator complex subunit 23 [Source:HGNC Symbol;Acc:2372]
ENSTGUG00000011685	2	127772232	127793678	SNX16	sorting nexin 16 [Source:HGNC Symbol;Acc:14980]
ENSTGUG00000011700	1	50217826	50222211	HMGB1	high mobility group box 1 [Source:HGNC Symbol;Acc:4983]
ENSTGUG00000011718	1A	59710152	59711324
ENSTGUG00000011760	1	50798030	50799085	ZAR1L	zygote arrest 1-like [Source:HGNC Symbol;Acc:37116]
ENSTGUG00000011788	1A	61465069	61478220	TTC38	tetratricopeptide repeat domain 38 [Source:HGNC Symbol;Acc:26082]
ENSTGUG00000011809	3	62377320	62400236	RNF217	ring finger protein 217 [Source:HGNC Symbol;Acc:21487]
ENSTGUG00000011814	1	51507491	51515361	RFC3	replication factor C (activator 1) 3, 38kDa [Source:HGNC Symbol;Acc:9971]
ENSTGUG00000011818	3	63346183	63393814	CLVS2	clavesin 2 [Source:HGNC Symbol;Acc:23046]
ENSTGUG00000011825	2	130726080	130742549	CALB1	calbindin 1, 28kDa [Source:HGNC Symbol;Acc:1434]
ENSTGUG00000011838	3	63576345	63591715	HSF2	heat shock transcription factor 2 [Source:HGNC Symbol;Acc:5225]
ENSTGUG00000011858	1A	62308052	62349399	KIAA0930	KIAA0930 [Source:HGNC Symbol;Acc:1314]
ENSTGUG00000011888	3	65460500	65532346		Uncharacterized protein [Source:UniProtKB/TrEMBL;Acc:H0ZNS2]
ENSTGUG00000011935	3	65962771	65964387	FAM26D	family with sequence similarity 26, member D [Source:HGNC Symbol;Acc:21094]
ENSTGUG00000011940	3	65981335	65984997	FAM26E	family with sequence similarity 26, member E [Source:HGNC Symbol;Acc:21568]
ENSTGUG00000011953	2	132965420	132966166	PLEKHF2	pleckstrin homology domain containing, family F (with FYVE domain) member 2 [Source:HGNC Symbol;Acc:20757]
ENSTGUG00000011967	1	53819513	53939566	FREM2	FRAS1 related extracellular matrix protein 2 [Source:HGNC Symbol;Acc:25396]
ENSTGUG00000011999	1A	64048060	64062414		Uncharacterized protein [Source:UniProtKB/TrEMBL;Acc:H0ZP30]
ENSTGUG00000012010	1	54773602	54785517	MRPS31	mitochondrial ribosomal protein S31 [Source:HGNC Symbol;Acc:16632]
ENSTGUG00000012023	2	134270657	134390097	STK3	serine/threonine kinase 3 [Source:HGNC Symbol;Acc:11406]
ENSTGUG00000012031	3	68413720	68474283	SLC16A10	solute carrier family 16, member 10 (aromatic amino acid transporter) [Source:HGNC Symbol;Acc:17027]
ENSTGUG00000012061	2	135115902	135135349	RNF19A	ring finger protein 19A, E3 ubiquitin protein ligase [Source:HGNC Symbol;Acc:13432]
ENSTGUG00000012066	1	54989406	54993301	ALG11	ALG11, alpha-1,2-mannosyltransferase [Source:HGNC Symbol;Acc:32456]
ENSTGUG00000012077	3	68997085	68998189	GPR6	G protein-coupled receptor 6 [Source:HGNC Symbol;Acc:4515]
ENSTGUG00000012078	2	135342480	135368171	YWHAZ	tyrosine 3-monooxygenase/tryptophan 5-monooxygenase activation protein, zeta polypeptide [Source:HGNC Symbol;Acc:12855]
ENSTGUG00000012087	1A	64973547	64978311	KCNJ8	potassium inwardly-rectifying channel, subfamily J, member 8 [Source:HGNC Symbol;Acc:6269]
ENSTGUG00000012093	2	135802450	135815152	RRM2B	ribonucleotide reductase M2 B (TP53 inducible) [Source:HGNC Symbol;Acc:17296]
ENSTGUG00000012096	1	55254637	55270531	SERPINE3	serpin peptidase inhibitor, clade E (nexin, plasminogen activator inhibitor type 1), member 3 [Source:HGNC Symbol;Acc:24774]
ENSTGUG00000012106	1A	65061125	65102122
ENSTGUG00000012128	2	136010606	136022333	AZIN1	antizyme inhibitor 1 [Source:HGNC Symbol;Acc:16432]
ENSTGUG00000012140	1A	65215110	65220156		Uncharacterized protein [Source:UniProtKB/TrEMBL;Acc:H0ZPG9]
ENSTGUG00000012141	3	69699716	69717347	LOC100190085	putative sorting nexin 3 [Source:RefSeq peptide;Acc:NP_001232426]
ENSTGUG00000012147	3	69721078	69732844	NR2E1	nuclear receptor subfamily 2, group E, member 1 [Source:HGNC Symbol;Acc:7973]
ENSTGUG00000012166	1	56214644	56223919	CDADC1	cytidine and dCMP deaminase domain containing 1 [Source:HGNC Symbol;Acc:20299]
ENSTGUG00000012207	2	137894884	137900285	ABRA	actin-binding Rho activating protein [Source:HGNC Symbol;Acc:30655]
ENSTGUG00000012218	3	71122911	71252155	POPDC3	popeye domain containing 3 [Source:HGNC Symbol;Acc:17649]
ENSTGUG00000012227	3	71316411	71363777	HACE1	HECT domain and ankyrin repeat containing E3 ubiquitin protein ligase 1 [Source:HGNC Symbol;Acc:21033]
ENSTGUG00000012236	1	56710248	56711793	NUDT15	nudix (nucleoside diphosphate linked moiety X)-type motif 15 [Source:HGNC Symbol;Acc:23063]
ENSTGUG00000012242	2	138751609	138752550	TMEM74	transmembrane protein 74 [Source:HGNC Symbol;Acc:26409]
ENSTGUG00000012244	2	138808322	138815282	TRHR	thyrotropin-releasing hormone receptor [Source:HGNC Symbol;Acc:12299]
ENSTGUG00000012256	1	57045947	57055103	ESD	esterase D [Source:HGNC Symbol;Acc:3465]
ENSTGUG00000012261	1A	66568145	66589125	C12orf4	chromosome 12 open reading frame 4 [Source:HGNC Symbol;Acc:1184]
ENSTGUG00000012263	2	138915021	138955253	SYBU	syntabulin (syntaxin-interacting) [Source:HGNC Symbol;Acc:26011]
ENSTGUG00000012267	1	57069023	57136314	LRCH1	leucine-rich repeats and calponin homology (CH) domain containing 1 [Source:HGNC Symbol;Acc:20309]
ENSTGUG00000012282	3	73668690	73684612	CCNC	cyclin C [Source:HGNC Symbol;Acc:1581]
ENSTGUG00000012283	3	73687903	73797675	TSTD1	thiosulfate sulfurtransferase (rhodanese)-like domain containing 1 [Source:HGNC Symbol;Acc:35410]
ENSTGUG00000012293	3	73797564	73818761	FAXC	failed axon connections homolog (Drosophila) [Source:HGNC Symbol;Acc:20742]
ENSTGUG00000012298	2	141300474	141466342	TRPS1	trichorhinophalangeal syndrome I [Source:HGNC Symbol;Acc:12340]
ENSTGUG00000012321	1	57660083	57822514	NUFIP1	nuclear fragile X mental retardation protein interacting protein 1 [Source:HGNC Symbol;Acc:8057]
ENSTGUG00000012325	1A	67129902	67149243	SLCO1C1	solute carrier organic anion transporter family, member 1C1 [Source:HGNC Symbol;Acc:13819]
ENSTGUG00000012345	1	57934978	58022594	TSC22D1	TSC22 domain family, member 1 [Source:HGNC Symbol;Acc:16826]
ENSTGUG00000012375	1	59027847	59052729	AKAP11	A kinase (PRKA) anchor protein 11 [Source:HGNC Symbol;Acc:369]
ENSTGUG00000012380	3	77696011	77739241	BACH2	BTB and CNC homology 1, basic leucine zipper transcription factor 2 [Source:HGNC Symbol;Acc:14078]
ENSTGUG00000012385	3	77770526	77773672		Uncharacterized protein [Source:UniProtKB/TrEMBL;Acc:H0ZQ59]
ENSTGUG00000012388	1A	68873653	68930627	LMO3	LIM domain only 3 (rhombotin-like 2) [Source:HGNC Symbol;Acc:6643]
ENSTGUG00000012395	1A	69167174	69172511	STRAP	serine/threonine kinase receptor associated protein [Source:HGNC Symbol;Acc:30796]
ENSTGUG00000012404	3	77877459	77879288	LYRM2	LYR motif containing 2 [Source:HGNC Symbol;Acc:25229]
ENSTGUG00000012440	2	144697078	144711338	WDYHV1	WDYHV motif containing 1 [Source:HGNC Symbol;Acc:25490]
ENSTGUG00000012442	2	144729030	144744765	FBXO32	F-box protein 32 [Source:HGNC Symbol;Acc:16731]
ENSTGUG00000012481	1	63359753	63362449	PCDH20	protocadherin 20 [Source:HGNC Symbol;Acc:14257]
ENSTGUG00000012493	1A	70097858	70104917		Uncharacterized protein [Source:UniProtKB/TrEMBL;Acc:H0ZQH2]
ENSTGUG00000012495	3	79308432	79332881	NT5E	5'-nucleotidase, ecto (CD73) [Source:HGNC Symbol;Acc:8021]
ENSTGUG00000012504	3	79589224	79608838	TBX18	T-box 18 [Source:HGNC Symbol;Acc:11595]
ENSTGUG00000012510	2	145627091	145627381	TRIB1	tribbles homolog 1 (Drosophila) [Source:HGNC Symbol;Acc:16891]
ENSTGUG00000012526	1A	70584702	70597554	IL17RA	interleukin 17 receptor A [Source:HGNC Symbol;Acc:5985]
ENSTGUG00000012536	2	148150163	148202815	EFR3A	EFR3 homolog A (S. cerevisiae) [Source:HGNC Symbol;Acc:28970]
ENSTGUG00000012547	3	80228533	80235283	PGM3	phosphoglucomutase 3 [Source:HGNC Symbol;Acc:8907]
ENSTGUG00000012558	2	148556622	148591536
ENSTGUG00000012583	1	70873072	70895033	RNF219	ring finger protein 219 [Source:HGNC Symbol;Acc:20308]
ENSTGUG00000012586	3	81733864	81745489	LCA5	Leber congenital amaurosis 5 [Source:HGNC Symbol;Acc:31923]
ENSTGUG00000012591	1A	71252769	71259823		Uncharacterized protein [Source:UniProtKB/TrEMBL;Acc:H0ZQS2]
ENSTGUG00000012592	3	81838773	81939668	PHIP	pleckstrin homology domain interacting protein [Source:HGNC Symbol;Acc:15673]
ENSTGUG00000012614	3	82749173	82800645	IMPG1	interphotoreceptor matrix proteoglycan 1 [Source:HGNC Symbol;Acc:6055]
ENSTGUG00000012661	2	152588826	152590143	LOC100190212	putative 60S acidic ribosomal protein P1 [Source:RefSeq peptide;Acc:NP_001232050]
ENSTGUG00000012694	2	152932380	152974662	SLC45A4	solute carrier family 45, member 4 [Source:HGNC Symbol;Acc:29196]
ENSTGUG00000012701	2	154055669	154389537	TSNARE1	t-SNARE domain containing 1 [Source:HGNC Symbol;Acc:26437]
ENSTGUG00000012715	1A	73518815	73522675	MANSC1	MANSC domain containing 1 [Source:HGNC Symbol;Acc:25505]
ENSTGUG00000012718	3	84943733	85007898	SMAP1	small ArfGAP 1 [Source:HGNC Symbol;Acc:19651]
ENSTGUG00000012726	1	76701551	76713177	MMP13	matrix metallopeptidase 13 (collagenase 3) [Source:HGNC Symbol;Acc:7159]
ENSTGUG00000012731	2	155434006	155459520
ENSTGUG00000012751	1	76931691	76936654		Uncharacterized protein [Source:UniProtKB/TrEMBL;Acc:H0ZR86]
ENSTGUG00000012777	3	88020020	88025918	PTP4A1	protein tyrosine phosphatase type IVA, member 1 [Source:HGNC Symbol;Acc:9634]
ENSTGUG00000012780	2	156083947	156084189		Uncharacterized protein [Source:UniProtKB/TrEMBL;Acc:H0ZRB4]
ENSTGUG00000012781	2	156086594	156086836		Uncharacterized protein [Source:UniProtKB/TrEMBL;Acc:H0ZZQ1]
ENSTGUG00000012791	2	156239884	156325797	SCRIB	scribbled planar cell polarity protein [Source:HGNC Symbol;Acc:30377]
ENSTGUG00000012795	3	89120465	89128377	B5FXY9_TAEGU	BAG family molecular chaperone regulator 2 [Source:RefSeq peptide;Acc:NP_001232549]
ENSTGUG00000012807	2	156388210	156392808		Uncharacterized protein [Source:UniProtKB/TrEMBL;Acc:H0ZRE2]
ENSTGUG00000012828	1	79934374	79948736	PANX1	pannexin 1 [Source:HGNC Symbol;Acc:8599]
ENSTGUG00000012845	1	80068547	80080134		Uncharacterized protein [Source:UniProtKB/TrEMBL;Acc:H0ZRI7]
ENSTGUG00000012856	1	80124728	80126490		Uncharacterized protein [Source:UniProtKB/TrEMBL;Acc:H0ZRJ4]
ENSTGUG00000012867	3	90648859	90655393	GCM1	glial cells missing homolog 1 (Drosophila) [Source:HGNC Symbol;Acc:4197]
ENSTGUG00000012870	3	90670267	90689985	FBXO9	F-box protein 9 [Source:HGNC Symbol;Acc:13588]
ENSTGUG00000012882	3	90760574	90769559	B5FYW2_TAEGU	putative glutathione S-transferase class-alpha variant 2 [Source:RefSeq peptide;Acc:NP_001232758]
ENSTGUG00000012909	1	82393716	82410535	RAB38	RAB38, member RAS oncogene family [Source:HGNC Symbol;Acc:9776]
ENSTGUG00000012922	3	93335018	93336489	KBTBD11	kelch repeat and BTB (POZ) domain containing 11 [Source:HGNC Symbol;Acc:29104]
ENSTGUG00000012949	3	94423151	94444217	ACP1	acid phosphatase 1, soluble [Source:HGNC Symbol;Acc:122]
ENSTGUG00000012991	1	86429428	86626308	TENM4	teneurin transmembrane protein 4 [Source:HGNC Symbol;Acc:29945]
ENSTGUG00000013017	1	86930492	86930881		Uncharacterized protein [Source:UniProtKB/TrEMBL;Acc:H0ZS09]
ENSTGUG00000013026	1	87012171	87018000	AAMDC	adipogenesis associated, Mth938 domain containing [Source:HGNC Symbol;Acc:30205]
ENSTGUG00000013034	1	87199663	87227960	PAK1	p21-activated kinase 1 [Source:RefSeq peptide;Acc:NP_001155842]
ENSTGUG00000013037	3	99018537	99063922	TAF1B	TATA box binding protein (TBP)-associated factor, RNA polymerase I, B, 63kDa [Source:HGNC Symbol;Acc:11533]
ENSTGUG00000013059	1	87556502	87557509	TSKU	tsukushi, small leucine rich proteoglycan [Source:HGNC Symbol;Acc:28850]
ENSTGUG00000013091	3	101327642	101328496	FAM84A	family with sequence similarity 84, member A [Source:HGNC Symbol;Acc:20743]
ENSTGUG00000013164	3	104898011	104898934	GDF6	growth differentiation factor 6 [Source:HGNC Symbol;Acc:4221]
ENSTGUG00000013186	1	89099037	89099261
ENSTGUG00000013187	1	89123320	89189762	EPHB6	EPH receptor B6 [Source:HGNC Symbol;Acc:3396]
ENSTGUG00000013214	3	108198345	108227464	TNFRSF21	tumor necrosis factor receptor superfamily, member 21 [Source:HGNC Symbol;Acc:13469]
ENSTGUG00000013228	3	108348019	108348576	IMP3	IMP3, U3 small nucleolar ribonucleoprotein, homolog (yeast) [Source:HGNC Symbol;Acc:14497]
ENSTGUG00000013229	3	108349385	108357841	PLA2G7	phospholipase A2, group VII (platelet-activating factor acetylhydrolase, plasma) [Source:HGNC Symbol;Acc:9040]
ENSTGUG00000013240	3	108385865	108407527	CYP39A1	cytochrome P450, family 39, subfamily A, polypeptide 1 [Source:HGNC Symbol;Acc:17449]
ENSTGUG00000013246	3	108557644	108607020	CLIC5	chloride intracellular channel 5 [Source:HGNC Symbol;Acc:13517]
ENSTGUG00000013252	1	89747073	89753876		Uncharacterized protein [Source:UniProtKB/TrEMBL;Acc:H0ZSP8]
ENSTGUG00000013258	3	109423984	109426406	CENPQ	centromere protein Q [Source:HGNC Symbol;Acc:21347]
ENSTGUG00000013276	1	89848645	89856262	PTPN6	protein tyrosine phosphatase, non-receptor type 6 [Source:HGNC Symbol;Acc:9658]
ENSTGUG00000013278	3	110684406	110700375	EFHC1	EF-hand domain (C-terminal) containing 1 [Source:HGNC Symbol;Acc:16406]
ENSTGUG00000013287	3	110822870	110823308		Uncharacterized protein [Source:UniProtKB/TrEMBL;Acc:H0ZST4]
ENSTGUG00000013290	3	110858416	110860333		Uncharacterized protein [Source:UniProtKB/TrEMBL;Acc:H0ZST7]
ENSTGUG00000013291	3	110883194	110889580	CTSB	cathepsin B [Source:HGNC Symbol;Acc:2527]
ENSTGUG00000013292	1	89898643	89907714	ENO2	enolase 2 (gamma, neuronal) [Source:HGNC Symbol;Acc:3353]
ENSTGUG00000013293	3	110893120	110902452	FDFT1	farnesyl-diphosphate farnesyltransferase 1 [Source:HGNC Symbol;Acc:3629]
ENSTGUG00000013294	1	89913765	89928608		Ubiquitin carboxyl-terminal hydrolase [Source:UniProtKB/TrEMBL;Acc:H0ZSU5]
ENSTGUG00000013300	1	89930051	89930667	CDCA3	cell division cycle associated 3 [Source:HGNC Symbol;Acc:14624]
ENSTGUG00000013303	3	111063881	111073347	FAM167A	family with sequence similarity 167, member A [Source:HGNC Symbol;Acc:15549]
ENSTGUG00000013304	1	89971242	89973580	CD4	CD4 molecule [Source:HGNC Symbol;Acc:1678]
ENSTGUG00000013326	1	90149293	90150804	ACRBP	acrosin binding protein [Source:HGNC Symbol;Acc:17195]
ENSTGUG00000013329	1	90186792	90206177	CHD4	chromodomain helicase DNA binding protein 4 [Source:HGNC Symbol;Acc:1919]
ENSTGUG00000013347	1	90439049	90444059	LOC100225929	uncharacterized protein LOC100225929 [Source:RefSeq peptide;Acc:NP_001232786]
ENSTGUG00000013352	1	90769122	90777893	HAO2	hydroxyacid oxidase 2 (long chain) [Source:HGNC Symbol;Acc:4810]
ENSTGUG00000013360	1	91487164	91488521	DUSP12	dual specificity phosphatase 12 [Source:HGNC Symbol;Acc:3067]
ENSTGUG00000013375	1	92097955	92116382	HGD	homogentisate 1,2-dioxygenase [Source:HGNC Symbol;Acc:4892]
ENSTGUG00000013376	1	92119540	92122837	B5G2C8_TAEGU	putative NADH:ubiquinone oxidoreductase B15 subunit [Source:RefSeq peptide;Acc:NP_001232052]
ENSTGUG00000013383	1	92533289	92540574	POPDC2	popeye domain containing 2 [Source:HGNC Symbol;Acc:17648]
ENSTGUG00000013385	1	92574880	92576073	CD58	CD58 molecule [Source:HGNC Symbol;Acc:1688]
ENSTGUG00000013391	1	92927743	92960008	VANGL1	VANGL planar cell polarity protein 1 [Source:HGNC Symbol;Acc:15512]
ENSTGUG00000013395	1	93062300	93076254	B4GALT4	UDP-Gal:betaGlcNAc beta 1,4- galactosyltransferase, polypeptide 4 [Source:HGNC Symbol;Acc:927]
ENSTGUG00000013396	1	93077213	93096546
ENSTGUG00000013398	1	93240434	93242920	ARHGAP31	Rho GTPase activating protein 31 [Source:HGNC Symbol;Acc:29216]
ENSTGUG00000013402	1	94669017	94833211	LSAMP	limbic system-associated membrane protein [Source:HGNC Symbol;Acc:6705]
ENSTGUG00000013404	1	95527976	95554798	ZBTB20	zinc finger and BTB domain containing 20 [Source:HGNC Symbol;Acc:13503]
ENSTGUG00000013405	1	95603627	95613954	DRD3	dopamine receptor D3 [Source:HGNC Symbol;Acc:3024]
ENSTGUG00000013412	1	95769991	95775455	CLDND1	claudin domain containing 1 [Source:HGNC Symbol;Acc:1322]
ENSTGUG00000013423	1	96162018	96180376	CCDC80	coiled-coil domain containing 80 [Source:HGNC Symbol;Acc:30649]
ENSTGUG00000013439	1	96820490	96829476	CPOX	coproporphyrinogen oxidase [Source:HGNC Symbol;Acc:2321]
ENSTGUG00000013441	1	96912174	96915139	COL8A1	collagen, type VIII, alpha 1 [Source:HGNC Symbol;Acc:2215]
ENSTGUG00000013443	1	97611776	97644241	EVA1C	eva-1 homolog C (C. elegans) [Source:HGNC Symbol;Acc:13239]
ENSTGUG00000013451	1	97830269	97839684	RNF169	ring finger protein 169 [Source:HGNC Symbol;Acc:26961]
ENSTGUG00000013454	1	97949596	97951250	LIPT2	lipoyl(octanoyl) transferase 2 (putative) [Source:HGNC Symbol;Acc:37216]
ENSTGUG00000013458	1	98039456	98057950	SLCO2B1	solute carrier organic anion transporter family, member 2B1 [Source:HGNC Symbol;Acc:10962]
ENSTGUG00000013479	1	99046010	99107199	FCHSD2	FCH and double SH3 domains 2 [Source:HGNC Symbol;Acc:29114]
ENSTGUG00000013494	1	100802379	100803251	STX19	syntaxin 19 [Source:HGNC Symbol;Acc:19300]
ENSTGUG00000013498	1	102127813	102134891		Uncharacterized protein [Source:UniProtKB/TrEMBL;Acc:H0ZTF2]
ENSTGUG00000013499	1	102138012	102176775	CRYBG3	beta-gamma crystallin domain containing 3 [Source:HGNC Symbol;Acc:34427]
ENSTGUG00000013518	1	103063136	103167202	CD80	CD80 molecule [Source:HGNC Symbol;Acc:1700]
ENSTGUG00000013519	1	103123151	103130048	ADPRH	ADP-ribosylarginine hydrolase [Source:HGNC Symbol;Acc:269]
ENSTGUG00000013525	1	103306798	103312978	ACP6	acid phosphatase 6, lysophosphatidic [Source:HGNC Symbol;Acc:29609]
ENSTGUG00000013533	1	103821287	103821541	VGLL3	vestigial like 3 (Drosophila) [Source:HGNC Symbol;Acc:24327]
ENSTGUG00000013548	1	110041121	110041598		Uncharacterized protein [Source:UniProtKB/TrEMBL;Acc:H0ZTK3]
ENSTGUG00000013560	1	112877716	112882832		Uncharacterized protein [Source:UniProtKB/TrEMBL;Acc:H0ZTL5]
ENSTGUG00000013566	1	113438515	113477779		Uncharacterized protein [Source:UniProtKB/TrEMBL;Acc:H0ZTM1]
ENSTGUG00000013575	1	113768827	113800960		Uncharacterized protein [Source:UniProtKB/TrEMBL;Acc:H0ZTN0]
ENSTGUG00000013583	1	113848385	113853849		Uncharacterized protein [Source:UniProtKB/TrEMBL;Acc:H0ZTN9]
ENSTGUG00000013584	1	113862332	113869188	RNF121	ring finger protein 121 [Source:HGNC Symbol;Acc:21070]
ENSTGUG00000013591	1	114120531	114123644	CD200	CD200 molecule [Source:HGNC Symbol;Acc:7203]
ENSTGUG00000013599	1	114482601	114488882	CD96	CD96 molecule [Source:HGNC Symbol;Acc:16892]
ENSTGUG00000013610	1	115524075	115539825		Uncharacterized protein [Source:UniProtKB/TrEMBL;Acc:H0ZTR7]
ENSTGUG00000013619	1	117739442	117772023	ZBTB11	zinc finger and BTB domain containing 11 [Source:HGNC Symbol;Acc:16740]
ENSTGUG00000013632	1	118167296	118175762	NIT2	nitrilase family, member 2 [Source:HGNC Symbol;Acc:29878]
ENSTGUG00000013637	1	118485261	118520420	DCBLD2	discoidin, CUB and LCCL domain containing 2 [Source:HGNC Symbol;Acc:24627]
ENSTGUG00000017667	3	24223275	24223369
ENSTGUG00000017709	1A	2716197	2716306
ENSTGUG00000017808	2	2943944	2944016
ENSTGUG00000017877	3	110618918	110619001
ENSTGUG00000017943	3	79202734	79202804	SNORD50	Small nucleolar RNA SNORD50 [Source:RFAM;Acc:RF00278]
ENSTGUG00000017990	1A	50339909	50340001	snoU83B	Small nucleolar RNA U83B [Source:RFAM;Acc:RF00593]
ENSTGUG00000018117	1A	48937630	48937735
ENSTGUG00000018126	3	61383670	61391751	KIAA0408	KIAA0408 [Source:HGNC Symbol;Acc:21636]
ENSTGUG00000018201	2	63398281	63421774	CCR4	chemokine (C-C motif) receptor 4 [Source:HGNC Symbol;Acc:1605]
ENSTGUG00000018526	1	87984303	88005294		Uncharacterized protein [Source:UniProtKB/TrEMBL;Acc:H1A5M2]
ENSTGUG00000001523	4	824250	896529		Uncharacterized protein [Source:UniProtKB/TrEMBL;Acc:H0YTG0]
ENSTGUG00000001549	4	1168752	1175766	EPGN	epithelial mitogen [Source:HGNC Symbol;Acc:17470]
ENSTGUG00000001572	4	1346582	1363959	ALB	albumin [Source:HGNC Symbol;Acc:399]
ENSTGUG00000001635	4	1590579	1868140		Uncharacterized protein [Source:UniProtKB/TrEMBL;Acc:H0YTR7]
ENSTGUG00000001653	4	1802984	1821228	RUFY3	RUN and FYVE domain containing 3 [Source:HGNC Symbol;Acc:30285]
ENSTGUG00000001671	4	1868092	1875797		Uncharacterized protein [Source:UniProtKB/TrEMBL;Acc:H0YTV8]
ENSTGUG00000001707	4	2135697	2161843		Uncharacterized protein [Source:UniProtKB/TrEMBL;Acc:H0YU06]
ENSTGUG00000001723	4	2160637	2170869	CCNI	cyclin I [Source:HGNC Symbol;Acc:1595]
ENSTGUG00000001776	4	2519248	2528181	RBPMS	RNA binding protein with multiple splicing [Source:HGNC Symbol;Acc:19097]
ENSTGUG00000001783	4	2536802	2538702	BTC	betacellulin [Source:HGNC Symbol;Acc:1121]
ENSTGUG00000001786	4	2550118	2550405		Uncharacterized protein [Source:UniProtKB/TrEMBL;Acc:H0YU71]
ENSTGUG00000002018	4	5517695	5536619	FGF2	fibroblast growth factor 2 (basic) [Source:HGNC Symbol;Acc:3676]
ENSTGUG00000002133	4	7944842	7965641	AGPAT9	1-acylglycerol-3-phosphate O-acyltransferase 9 [Source:HGNC Symbol;Acc:28157]
ENSTGUG00000002191	3	864304	866281	CHGB	chromogranin B (secretogranin 1) [Source:HGNC Symbol;Acc:1930]
ENSTGUG00000002218	3	1005308	1006501	B3GNT2	UDP-GlcNAc:betaGal beta-1,3-N-acetylglucosaminyltransferase 2 [Source:HGNC Symbol;Acc:15629]
ENSTGUG00000002221	3	1034969	1036665		Uncharacterized protein [Source:UniProtKB/TrEMBL;Acc:H0YVG7]
ENSTGUG00000002242	4	8260517	8263864		Uncharacterized protein [Source:UniProtKB/TrEMBL;Acc:H0YVJ3]
ENSTGUG00000002249	4	8267171	8274191	NUDT9	nudix (nucleoside diphosphate linked moiety X)-type motif 9 [Source:HGNC Symbol;Acc:8056]
ENSTGUG00000002252	3	1546071	1558813	UGP2	UDP-glucose pyrophosphorylase 2 [Source:HGNC Symbol;Acc:12527]
ENSTGUG00000002275	4	8292412	8305664	KLHL8	kelch-like family member 8 [Source:HGNC Symbol;Acc:18644]
ENSTGUG00000002281	4A	874626	880963	SYTL4	synaptotagmin-like 4 [Source:HGNC Symbol;Acc:15588]
ENSTGUG00000002423	4A	3984549	4120289	DACH2	dachshund homolog 2 (Drosophila) [Source:HGNC Symbol;Acc:16814]
ENSTGUG00000002458	4	9988188	10017429	ELF2	E74-like factor 2 (ets domain transcription factor) [Source:HGNC Symbol;Acc:3317]
ENSTGUG00000002484	3	5665588	5707034		Uncharacterized protein [Source:UniProtKB/TrEMBL;Acc:H0YW80]
ENSTGUG00000002590	4A	5421744	5422373		Uncharacterized protein [Source:UniProtKB/TrEMBL;Acc:H0YWI9]
ENSTGUG00000002594	4	11426980	11566152	ARHGAP10	Rho GTPase activating protein 10 [Source:HGNC Symbol;Acc:26099]
ENSTGUG00000002632	4A	5553341	5558993	ARR3	arrestin 3, retinal (X-arrestin) [Source:HGNC Symbol;Acc:710]
ENSTGUG00000002648	4A	5564442	5571905	INPPL1	inositol polyphosphate phosphatase-like 1 [Source:HGNC Symbol;Acc:6080]
ENSTGUG00000002653	3	8554975	8557554	TLR5	toll-like receptor 5 [Source:HGNC Symbol;Acc:11851]
ENSTGUG00000002660	3	8694740	8706292		Uncharacterized protein [Source:UniProtKB/TrEMBL;Acc:H0YWR6]
ENSTGUG00000002663	4	12197766	12202790	LOC100190106	putative LSM6 homolog U6 small nuclear RNA associated [Source:RefSeq peptide;Acc:NP_001232484]
ENSTGUG00000002665	4	12289612	12358124	ZNF827	zinc finger protein 827 [Source:HGNC Symbol;Acc:27193]
ENSTGUG00000002685	4A	5622593	5648501	EDA	ectodysplasin A [Source:HGNC Symbol;Acc:3157]
ENSTGUG00000002726	4	12931578	12975358	AFF1	AF4/FMR2 family, member 1 [Source:HGNC Symbol;Acc:7135]
ENSTGUG00000002833	4	13692868	13718330	SCD5	stearoyl-CoA desaturase 5 [Source:HGNC Symbol;Acc:21088]
ENSTGUG00000002839	4	13727478	13746315	TMEM150C	transmembrane protein 150C [Source:HGNC Symbol;Acc:37263]
ENSTGUG00000002871	3	11359869	11752027	USH2A	Usher syndrome 2A (autosomal recessive, mild) [Source:HGNC Symbol;Acc:12601]
ENSTGUG00000002894	7	635656	675572	BARD1	BRCA1 associated RING domain 1 [Source:HGNC Symbol;Acc:952]
ENSTGUG00000002962	4A	7222847	7243031	PHF6	PHD finger protein 6 [Source:HGNC Symbol;Acc:18145]
ENSTGUG00000002965	4	16305160	16347222	HERC3	HECT and RLD domain containing E3 ubiquitin protein ligase 3 [Source:HGNC Symbol;Acc:4876]
ENSTGUG00000002978	7	822031	874558	FN1	fibronectin 1 [Source:HGNC Symbol;Acc:3778]
ENSTGUG00000002981	4A	7492615	7528249	GPC4	glypican 4 [Source:HGNC Symbol;Acc:4452]
ENSTGUG00000002999	4A	7804776	7853913	MBNL3	muscleblind-like splicing regulator 3 [Source:HGNC Symbol;Acc:20564]
ENSTGUG00000003029	4A	7913098	7926836		Uncharacterized protein [Source:UniProtKB/TrEMBL;Acc:H0YXW2]
ENSTGUG00000003064	4	16472813	16475804		Uncharacterized protein [Source:UniProtKB/TrEMBL;Acc:H0YXX9]
ENSTGUG00000003086	7	822206	823144		Uncharacterized protein [Source:UniProtKB/TrEMBL;Acc:H0YY00]
ENSTGUG00000003121	4A	8160003	8162206	FAM162A	family with sequence similarity 162, member A [Source:HGNC Symbol;Acc:17865]
ENSTGUG00000003141	4A	8412294	8437993	WDR44	WD repeat domain 44 [Source:HGNC Symbol;Acc:30512]
ENSTGUG00000003144	4	18465419	18493889	HPGDS	hematopoietic prostaglandin D synthase [Source:HGNC Symbol;Acc:17890]
ENSTGUG00000003206	4	19035187	19126466	UNC5C	unc-5 homolog C (C. elegans) [Source:HGNC Symbol;Acc:12569]
ENSTGUG00000003292	4A	9198406	9215146	LONRF3	LON peptidase N-terminal domain and ring finger 3 [Source:HGNC Symbol;Acc:21152]
ENSTGUG00000003312	4A	9236727	9243054		Uncharacterized protein [Source:UniProtKB/TrEMBL;Acc:H0YYN1]
ENSTGUG00000003316	7	2083150	2106671	PCBP3	poly(rC) binding protein 3 [Source:HGNC Symbol;Acc:8651]
ENSTGUG00000003340	4	20420491	20470547	LOC100190137	putative alcohol dehydrogenase 5 (class III) [Source:RefSeq peptide;Acc:NP_001232570]
ENSTGUG00000003341	7	2122395	2143145	COL6A1	collagen, type VI, alpha 1 [Source:HGNC Symbol;Acc:2211]
ENSTGUG00000003386	7	2171007	2191481	COL6A2	collagen, type VI, alpha 2 [Source:HGNC Symbol;Acc:2212]
ENSTGUG00000003407	4	20492473	20517860
ENSTGUG00000003422	7	2196296	2202065
ENSTGUG00000003440	4A	9443728	9446180	AKAP14	A kinase (PRKA) anchor protein 14 [Source:HGNC Symbol;Acc:24061]
ENSTGUG00000003466	8	2053809	2058410	PTGS2	prostaglandin-endoperoxide synthase 2 (prostaglandin G/H synthase and cyclooxygenase) [Source:HGNC Symbol;Acc:9605]
ENSTGUG00000003491	8	2147786	2161254	C1orf27	chromosome 1 open reading frame 27 [Source:HGNC Symbol;Acc:24299]
ENSTGUG00000003502	4	20627726	20629954	B5G1W9_TAEGU	H2A histone family, member V [Source:RefSeq peptide;Acc:NP_001232784]
ENSTGUG00000003515	8	2162962	2201202		Uncharacterized protein [Source:UniProtKB/TrEMBL;Acc:H0YZH1]
ENSTGUG00000003642	6	1457294	1478453	RUFY2	RUN and FYVE domain containing 2 [Source:HGNC Symbol;Acc:19761]
ENSTGUG00000003736	4	21627339	21645269	CENPE	centromere protein E, 312kDa [Source:HGNC Symbol;Acc:1856]
ENSTGUG00000003766	7	3165416	3190359		Uncharacterized protein [Source:UniProtKB/TrEMBL;Acc:H0Z004]
ENSTGUG00000003774	8	2627824	2686914		Uncharacterized protein [Source:UniProtKB/TrEMBL;Acc:H0Z016]
ENSTGUG00000003786	7	3194133	3196403	RAB17	RAB17, member RAS oncogene family [Source:HGNC Symbol;Acc:16523]
ENSTGUG00000003806	3	16774192	16786455	SLC3A1	solute carrier family 3 (cystine, dibasic and neutral amino acid transporters, activator of cystine, dibasic and neutral amino acid transport), member 1 [Source:HGNC Symbol;Acc:11025]
ENSTGUG00000003807	6	1666722	1669119	STOX1	storkhead box 1 [Source:HGNC Symbol;Acc:23508]
ENSTGUG00000003857	7	3426787	3427023		Uncharacterized protein [Source:UniProtKB/TrEMBL;Acc:H0Z078]
ENSTGUG00000003872	7	3447782	3461060	MREG	melanoregulin [Source:HGNC Symbol;Acc:25478]
ENSTGUG00000003884	7	3481357	3486146	SPP2	secreted phosphoprotein 2, 24kDa [Source:HGNC Symbol;Acc:11256]
ENSTGUG00000003916	7	3605990	3611188		Uncharacterized protein [Source:UniProtKB/TrEMBL;Acc:H0Z0D5]
ENSTGUG00000003925	7	3636980	3669797
ENSTGUG00000003942	4	23077956	23109437	PAPSS1	3'-phosphoadenosine 5'-phosphosulfate synthase 1 [Source:HGNC Symbol;Acc:8603]
ENSTGUG00000003950	4A	11650394	11711458		Uncharacterized protein [Source:UniProtKB/TrEMBL;Acc:H0Z0H9]
ENSTGUG00000004032	4A	11793694	11799843		Uncharacterized protein [Source:UniProtKB/TrEMBL;Acc:H0Z0U0]
ENSTGUG00000004047	8	3299154	3306974	NPL	N-acetylneuraminate pyruvate lyase (dihydrodipicolinate synthase) [Source:HGNC Symbol;Acc:16781]
ENSTGUG00000004058	4	23505929	23508753	LOC100190103	putative ribosomal protein L34 [Source:RefSeq peptide;Acc:NP_001232475]
ENSTGUG00000004070	3	18376606	18399483	CNIH3	cornichon homolog 3 (Drosophila) [Source:HGNC Symbol;Acc:26802]
ENSTGUG00000004090	8	3369850	3400060	RC3H1	ring finger and CCCH-type domains 1 [Source:HGNC Symbol;Acc:29434]
ENSTGUG00000004100	4A	11883397	11922565	COL4A6	collagen, type IV, alpha 6 [Source:HGNC Symbol;Acc:2208]
ENSTGUG00000004116	6	2152325	2156853	AIFM2	apoptosis-inducing factor 2 [Source:RefSeq peptide;Acc:NP_001232472]
ENSTGUG00000004139	7	4141628	4194174		Uncharacterized protein [Source:UniProtKB/TrEMBL;Acc:H0Z150]
ENSTGUG00000004171	4	24045533	24058196	CFI	complement factor I [Source:HGNC Symbol;Acc:5394]
ENSTGUG00000004188	4	24072789	24082679		Uncharacterized protein [Source:UniProtKB/TrEMBL;Acc:H0Z174]
ENSTGUG00000004229	3	18821643	18821894
ENSTGUG00000004240	4	24219656	24243853	ELOVL6	ELOVL fatty acid elongase 6 [Source:HGNC Symbol;Acc:15829]
ENSTGUG00000004242	6	2238963	2248471	C10orf54	chromosome 10 open reading frame 54 [Source:HGNC Symbol;Acc:30085]
ENSTGUG00000004308	3	18946510	18988367	C1orf95	chromosome 1 open reading frame 95 [Source:HGNC Symbol;Acc:30491]
ENSTGUG00000004354	4A	12245544	12274197		Uncharacterized protein [Source:UniProtKB/TrEMBL;Acc:H0Z1N9]
ENSTGUG00000004373	4	25245956	25254551		Uncharacterized protein [Source:UniProtKB/TrEMBL;Acc:H0Z1Q6]
ENSTGUG00000004414	4	25279841	25288611
ENSTGUG00000004456	8	5686068	5692320	DDX59	DEAD (Asp-Glu-Ala-Asp) box polypeptide 59 [Source:HGNC Symbol;Acc:25360]
ENSTGUG00000004474	6	3147871	3151481	LOC100231260	uncharacterized protein LOC100231260 [Source:RefSeq peptide;Acc:NP_001232780]
ENSTGUG00000004475	8	5692112	5692333		Uncharacterized protein [Source:UniProtKB/TrEMBL;Acc:H0Z204]
ENSTGUG00000004487	6	3175115	3314084		Uncharacterized protein [Source:UniProtKB/TrEMBL;Acc:H0Z217]
ENSTGUG00000004490	4	25408671	25412302		Uncharacterized protein [Source:UniProtKB/TrEMBL;Acc:H0Z239]
ENSTGUG00000004532	5	523849	552619	ANO5	anoctamin 5 [Source:HGNC Symbol;Acc:27337]
ENSTGUG00000004576	4A	13047922	13054918	CD99L2	CD99 molecule-like 2 [Source:HGNC Symbol;Acc:18237]
ENSTGUG00000004598	8	5949376	5955217	HENMT1	HEN1 methyltransferase homolog 1 (Arabidopsis) [Source:HGNC Symbol;Acc:26400]
ENSTGUG00000004709	6	3366416	3374725		Uncharacterized protein [Source:UniProtKB/TrEMBL;Acc:H0Z2Q8]
ENSTGUG00000004725	3	19772354	19779565		Uncharacterized protein [Source:UniProtKB/TrEMBL;Acc:H0Z2S2]
ENSTGUG00000004726	7	7037275	7038207	TMEM177	transmembrane protein 177 [Source:HGNC Symbol;Acc:28143]
ENSTGUG00000004735	4A	14043684	14065613	FMR1	fragile X mental retardation 1 [Source:HGNC Symbol;Acc:3775]
ENSTGUG00000004749	4	26078200	26089386	REST	RE1-silencing transcription factor [Source:HGNC Symbol;Acc:9966]
ENSTGUG00000004763	4A	14467183	14469753	SLITRK2	SLIT and NTRK-like family, member 2 [Source:HGNC Symbol;Acc:13449]
ENSTGUG00000004770	4A	14944009	14946671	SLITRK4	SLIT and NTRK-like family, member 4 [Source:HGNC Symbol;Acc:23502]
ENSTGUG00000004776	8	6241568	6395619	NTNG1	netrin G1 [Source:HGNC Symbol;Acc:23319]
ENSTGUG00000004780	8	7224914	7230254		Uncharacterized protein [Source:UniProtKB/TrEMBL;Acc:H0Z2Y3]
ENSTGUG00000004827	4A	15562688	15593666	PHKA1	phosphorylase kinase, alpha 1 (muscle) [Source:HGNC Symbol;Acc:8925]
ENSTGUG00000004835	4	26292081	26416887	TNKS	tankyrase, TRF1-interacting ankyrin-related ADP-ribose polymerase [Source:HGNC Symbol;Acc:11941]
ENSTGUG00000004852	6	3433904	3435801	PAOX	polyamine oxidase (exo-N4-amino) [Source:HGNC Symbol;Acc:20837]
ENSTGUG00000004878	4A	15615320	15633506		Uncharacterized protein [Source:UniProtKB/TrEMBL;Acc:H0Z3A7]
ENSTGUG00000004919	6	3474674	3477882		Uncharacterized protein [Source:UniProtKB/TrEMBL;Acc:H0Z3G3]
ENSTGUG00000004923	4	26576611	26592063		Uncharacterized protein [Source:UniProtKB/TrEMBL;Acc:H0Z3B7]
ENSTGUG00000004929	4A	15659525	15659656		Uncharacterized protein [Source:UniProtKB/TrEMBL;Acc:H0Z3C5]
ENSTGUG00000004933	4A	15676900	15683245	FAAH2	fatty acid amide hydrolase 2 [Source:HGNC Symbol;Acc:26440]
ENSTGUG00000004940	4A	15684442	15684645		Uncharacterized protein [Source:UniProtKB/TrEMBL;Acc:H0Z3D6]
ENSTGUG00000004966	4	26645008	26693819		Uncharacterized protein [Source:UniProtKB/TrEMBL;Acc:H0Z3G4]
ENSTGUG00000004975	7	8897643	8922961	MAP3K2	mitogen-activated protein kinase kinase kinase 2 [Source:HGNC Symbol;Acc:6854]
ENSTGUG00000004980	4A	15922743	16115888		Uncharacterized protein [Source:UniProtKB/TrEMBL;Acc:H0Z3H7]
ENSTGUG00000004982	5	3547519	3555718	TCP11L1	t-complex 11, testis-specific-like 1 [Source:HGNC Symbol;Acc:25655]
ENSTGUG00000004983	4A	15923301	15925253	PIN4	peptidyl-prolyl cis-trans isomerase NIMA-interacting 4 [Source:RefSeq peptide;Acc:NP_001232346]
ENSTGUG00000005061	4A	15969194	15972064		Uncharacterized protein [Source:UniProtKB/TrEMBL;Acc:H0Z3U0]
ENSTGUG00000005068	6	3888397	3901605		Uncharacterized protein [Source:UniProtKB/TrEMBL;Acc:H0Z3T5]
ENSTGUG00000005094	4A	15972068	15974132		Uncharacterized protein [Source:UniProtKB/TrEMBL;Acc:H0Z3X4]
ENSTGUG00000005120	7	9331146	9331660		Uncharacterized protein [Source:UniProtKB/TrEMBL;Acc:H0Z3W8]
ENSTGUG00000005126	7	9974281	10016197	TNS1	tensin 1 [Source:HGNC Symbol;Acc:11973]
ENSTGUG00000005127	4A	15975502	15978478	SASH3	SAM and SH3 domain containing 3 [Source:HGNC Symbol;Acc:15975]
ENSTGUG00000005130	4A	15988096	15993104		Uncharacterized protein [Source:UniProtKB/TrEMBL;Acc:H0Z414]
ENSTGUG00000005139	3	20108682	20111562	VSX1	visual system homeobox 1 [Source:HGNC Symbol;Acc:12723]
ENSTGUG00000005167	4A	16029616	16043238		Uncharacterized protein [Source:UniProtKB/TrEMBL;Acc:H0Z471]
ENSTGUG00000005181	4	27734093	27736354		Toll-like receptor [Source:UniProtKB/TrEMBL;Acc:H0Z431]
ENSTGUG00000005198	4	27946610	28062358	DCHS2	dachsous 2 (Drosophila) [Source:HGNC Symbol;Acc:23111]
ENSTGUG00000005212	7	10070563	10075367	AAMP	angio-associated, migratory cell protein [Source:HGNC Symbol;Acc:18]
ENSTGUG00000005217	6	4781442	4784716		Uncharacterized protein [Source:UniProtKB/TrEMBL;Acc:H0Z465]
ENSTGUG00000005225	4A	16046626	16049762	MARS2	methionyl-tRNA synthetase 2, mitochondrial [Source:HGNC Symbol;Acc:25133]
ENSTGUG00000005236	6	5036828	5050350	ZNF365	zinc finger protein 365 [Source:HGNC Symbol;Acc:18194]
ENSTGUG00000005239	4A	16054211	16054734	RBMX2	RNA binding motif protein, X-linked 2 [Source:HGNC Symbol;Acc:24282]
ENSTGUG00000005241	4A	16055901	16062793		Uncharacterized protein [Source:UniProtKB/TrEMBL;Acc:H0Z4B2]
ENSTGUG00000005245	6	5070556	5098015	RTKN2	rhotekin 2 [Source:HGNC Symbol;Acc:19364]
ENSTGUG00000005261	7	10077819	10081003	TMBIM1	transmembrane BAX inhibitor motif containing 1 [Source:HGNC Symbol;Acc:23410]
ENSTGUG00000005292	7	10088470	10089194
ENSTGUG00000005324	4A	16132112	16150679	CLCN5	chloride channel, voltage-sensitive 5 [Source:HGNC Symbol;Acc:2023]
ENSTGUG00000005448	9	1312212	1313057	GPR55	G protein-coupled receptor 55 [Source:HGNC Symbol;Acc:4511]
ENSTGUG00000005479	4A	16451623	16457304		Uncharacterized protein [Source:UniProtKB/TrEMBL;Acc:H0Z4Z0]
ENSTGUG00000005499	4A	16474536	16481973		Uncharacterized protein [Source:UniProtKB/TrEMBL;Acc:H0Z501]
ENSTGUG00000005507	9	2355875	2368301	LOC100190158	presenilin associated rhomboid-like [Source:RefSeq peptide;Acc:NP_001232626]
ENSTGUG00000005540	6	6095803	6099880		Uncharacterized protein [Source:UniProtKB/TrEMBL;Acc:H0Z549]
ENSTGUG00000005563	4	29596356	29607581	TMEM144	transmembrane protein 144 [Source:HGNC Symbol;Acc:25633]
ENSTGUG00000005570	9	2484810	2506550	KLHL6	kelch-like family member 6 [Source:HGNC Symbol;Acc:18653]
ENSTGUG00000005577	7	10225104	10243440	TTLL4	tubulin tyrosine ligase-like family, member 4 [Source:HGNC Symbol;Acc:28976]
ENSTGUG00000005589	5	5961674	5967215
ENSTGUG00000005600	5	6005661	6015670	FBXO3	F-box protein 3 [Source:HGNC Symbol;Acc:13582]
ENSTGUG00000005677	7	10339209	10340029
ENSTGUG00000005688	7	10360307	10488085	NHEJ1	nonhomologous end-joining factor 1 [Source:HGNC Symbol;Acc:25737]
ENSTGUG00000005692	7	10370169	10399278	CCDC108	coiled-coil domain containing 108 [Source:HGNC Symbol;Acc:25325]
ENSTGUG00000005718	4A	17341567	17351672		Uncharacterized protein [Source:UniProtKB/TrEMBL;Acc:H0Z5M8]
ENSTGUG00000005719	4A	17353531	17359660		Uncharacterized protein [Source:UniProtKB/TrEMBL;Acc:H0Z5M9]
ENSTGUG00000005725	7	10496759	10500942	CNPPD1	cyclin Pas1/PHO80 domain containing 1 [Source:HGNC Symbol;Acc:25220]
ENSTGUG00000005732	8	10035540	10098573	ABCA4	ATP-binding cassette, sub-family A (ABC1), member 4 [Source:HGNC Symbol;Acc:34]
ENSTGUG00000005757	7	10522052	10527860	ABCB6	ATP-binding cassette, sub-family B (MDR/TAP), member 6 [Source:HGNC Symbol;Acc:47]
ENSTGUG00000005799	4A	17587624	17591067	RLIM	ring finger protein, LIM domain interacting [Source:HGNC Symbol;Acc:13429]
ENSTGUG00000005806	4	31188259	31189536	NPY1R	neuropeptide Y receptor Y1 [Source:HGNC Symbol;Acc:7956]
ENSTGUG00000005810	4	31204077	31205402	NPY5R	neuropeptide Y receptor Y5 [Source:HGNC Symbol;Acc:7958]
ENSTGUG00000005834	7	10539867	10545940	ANKZF1	ankyrin repeat and zinc finger domain containing 1 [Source:HGNC Symbol;Acc:25527]
ENSTGUG00000005856	8	10125600	10135878	GCLM	glutamate-cysteine ligase, modifier subunit [Source:HGNC Symbol;Acc:4312]
ENSTGUG00000005859	9	4263130	4267598	PIGX	phosphatidylinositol glycan anchor biosynthesis, class X [Source:HGNC Symbol;Acc:26046]
ENSTGUG00000005942	7	10578267	10581424	DNAJB2	DnaJ (Hsp40) homolog, subfamily B, member 2 [Source:HGNC Symbol;Acc:5228]
ENSTGUG00000005951	4	31835147	31958298	TLL1	tolloid-like 1 [Source:HGNC Symbol;Acc:11843]
ENSTGUG00000005960	7	10582924	10595574
ENSTGUG00000005977	5	6532206	6533067
ENSTGUG00000005978	5	6534865	6536404	RHOD	ras homolog family member D [Source:HGNC Symbol;Acc:670]
ENSTGUG00000006089	7	10615313	10652926	SPEG	SPEG complex locus [Source:HGNC Symbol;Acc:16901]
ENSTGUG00000006094	5	6582669	6585026	ANKRD13D	ankyrin repeat domain 13 family, member D [Source:HGNC Symbol;Acc:27880]
ENSTGUG00000006133	3	24595900	24657667	Q6QNZ0_TAEGU	Synaptosomal-associated protein [Source:UniProtKB/TrEMBL;Acc:H0Z6W7]
ENSTGUG00000006172	8	10976919	11000640	HFM1	HFM1, ATP-dependent DNA helicase homolog (S. cerevisiae) [Source:HGNC Symbol;Acc:20193]
ENSTGUG00000006196	6	10366732	10388810		Uncharacterized protein [Source:UniProtKB/TrEMBL;Acc:H0Z738]
ENSTGUG00000006199	7	10751407	10753330	TMEM198	transmembrane protein 198 [Source:HGNC Symbol;Acc:33704]
ENSTGUG00000006239	7	10786965	10806469	STK11IP	serine/threonine kinase 11 interacting protein [Source:HGNC Symbol;Acc:19184]
ENSTGUG00000006280	4	34335898	34342765	SCRG1	stimulator of chondrogenesis 1 [Source:HGNC Symbol;Acc:17036]
ENSTGUG00000006295	8	11721701	11740984		Uncharacterized protein [Source:UniProtKB/TrEMBL;Acc:H0Z7C9]
ENSTGUG00000006302	6	10708520	10763091
ENSTGUG00000006373	5	6686030	6687260	VPS37C	vacuolar protein sorting 37 homolog C (S. cerevisiae) [Source:HGNC Symbol;Acc:26097]
ENSTGUG00000006426	4A	19342297	19348900	CNGA2	cyclic nucleotide gated channel alpha 2 [Source:HGNC Symbol;Acc:2149]
ENSTGUG00000006443	8	12862265	12916817	DDAH1	dimethylarginine dimethylaminohydrolase 1 [Source:HGNC Symbol;Acc:2715]
ENSTGUG00000006468	4	35866280	35878922	AGA	aspartylglucosaminidase [Source:HGNC Symbol;Acc:318]
ENSTGUG00000006473	4A	19404908	19408554		Uncharacterized protein [Source:UniProtKB/TrEMBL;Acc:H0Z7U5]
ENSTGUG00000006477	4A	19410402	19420276	PIH1D3	PIH1 domain containing 3 [Source:HGNC Symbol;Acc:28570]
ENSTGUG00000006481	4	37851968	37986811	ODZ1	teneurin-1 [Source:RefSeq peptide;Acc:NP_001185467]
ENSTGUG00000006488	7	11066658	11107150	PLA2R1	phospholipase A2 receptor 1, 180kDa [Source:HGNC Symbol;Acc:9042]
ENSTGUG00000006539	7	11122840	11150008
ENSTGUG00000006550	9	4936945	4949394	ILKAP	integrin-linked kinase-associated serine/threonine phosphatase [Source:HGNC Symbol;Acc:15566]
ENSTGUG00000006554	4A	19604673	19610829	GLRA4	glycine receptor, alpha 4 [Source:HGNC Symbol;Acc:31715]
ENSTGUG00000006566	4A	19618726	19626451	GLA	galactosidase, alpha [Source:HGNC Symbol;Acc:4296]
ENSTGUG00000006593	4A	19640830	19808791	TAF7	TAF7 RNA polymerase II, TATA box binding protein (TBP)-associated factor, 55kDa [Source:HGNC Symbol;Acc:11541]
ENSTGUG00000006606	7	11185855	11329078	RBMS1	RNA binding motif, single stranded interacting protein 1 [Source:HGNC Symbol;Acc:9907]
ENSTGUG00000006625	6	13825744	13841772	DUPD1	dual specificity phosphatase and pro isomerase domain containing 1 [Source:HGNC Symbol;Acc:23481]
ENSTGUG00000006658	6	13985577	14241848	ADK	adenosine kinase [Source:HGNC Symbol;Acc:257]
ENSTGUG00000006689	5	7012491	7014201		Uncharacterized protein [Source:UniProtKB/TrEMBL;Acc:H0Z8G9]
ENSTGUG00000006718	4	38681717	38708329	ACSL1	acyl-CoA synthetase long-chain family member 1 [Source:HGNC Symbol;Acc:3569]
ENSTGUG00000006719	9	5197514	5208956		Uncharacterized protein [Source:UniProtKB/TrEMBL;Acc:H0Z8L8]
ENSTGUG00000006755	4A	19711498	19717217	TRMT2B	tRNA methyltransferase 2 homolog B (S. cerevisiae) [Source:HGNC Symbol;Acc:25748]
ENSTGUG00000006849	5	7202915	7203019		Uncharacterized protein [Source:UniProtKB/TrEMBL;Acc:H0Z8Y4]
ENSTGUG00000006852	9	6081016	6131059	EPHB1	EPH receptor B1 [Source:HGNC Symbol;Acc:3392]
ENSTGUG00000006895	5	7230999	7232215	BET1L	Bet1 golgi vesicular membrane trafficking protein-like [Source:HGNC Symbol;Acc:19348]
ENSTGUG00000006896	9	6194847	6207520	KY	kyphoscoliosis peptidase [Source:HGNC Symbol;Acc:26576]
ENSTGUG00000006902	6	14741652	14795883
ENSTGUG00000006937	4A	19810392	19818068	ACRC	acidic repeat containing [Source:HGNC Symbol;Acc:15805]
ENSTGUG00000006946	5	7284540	7284839		Uncharacterized protein [Source:UniProtKB/TrEMBL;Acc:H0Z991]
ENSTGUG00000006997	5	7307016	7307868	TNKS1BP1	tankyrase 1 binding protein 1, 182kDa [Source:HGNC Symbol;Acc:19081]
ENSTGUG00000007001	3	28307383	28371588	CCDC88A	coiled-coil domain containing 88A [Source:HGNC Symbol;Acc:25523]
ENSTGUG00000007036	6	15002536	15039674		Uncharacterized protein [Source:UniProtKB/TrEMBL;Acc:H0Z9J9]
ENSTGUG00000007039	5	7336186	7336974	MED19	mediator complex subunit 19 [Source:HGNC Symbol;Acc:29600]
ENSTGUG00000007042	5	7337404	7340245		Uncharacterized protein [Source:UniProtKB/TrEMBL;Acc:H0Z9L3]
ENSTGUG00000007050	8	15916403	15983960	ST6GALNAC5	ST6 (alpha-N-acetyl-neuraminyl-2,3-beta-galactosyl-1,3)-N-acetylgalactosaminide alpha-2,6-sialyltransferase 5 [Source:HGNC Symbol;Acc:19342]
ENSTGUG00000007144	5	7401698	7404358	DTX4	deltex homolog 4 (Drosophila) [Source:HGNC Symbol;Acc:29151]
ENSTGUG00000007145	4	41058913	41142353	MTUS1	microtubule associated tumor suppressor 1 [Source:HGNC Symbol;Acc:29789]
ENSTGUG00000007147	8	16369188	16374907	MPL	myeloproliferative leukemia virus oncogene [Source:HGNC Symbol;Acc:7217]
ENSTGUG00000007152	7	13113900	13170539	SCN2A	sodium channel, voltage-gated, type II, alpha subunit [Source:HGNC Symbol;Acc:10588]
ENSTGUG00000007167	4A	20005593	20042187	MED12	mediator complex subunit 12 [Source:HGNC Symbol;Acc:11957]
ENSTGUG00000007178	8	16385442	16387969	ELOVL1	ELOVL fatty acid elongase 1 [Source:HGNC Symbol;Acc:14418]
ENSTGUG00000007204	8	16469580	16479809		Uncharacterized protein [Source:UniProtKB/TrEMBL;Acc:H0ZA19]
ENSTGUG00000007217	8	16481024	16482354	HYI	hydroxypyruvate isomerase (putative) [Source:HGNC Symbol;Acc:26948]
ENSTGUG00000007232	3	28793252	28835906	PSME4	proteasome (prosome, macropain) activator subunit 4 [Source:HGNC Symbol;Acc:20635]
ENSTGUG00000007242	4A	20043376	20047634	IL2RG	interleukin 2 receptor, gamma [Source:HGNC Symbol;Acc:6010]
ENSTGUG00000007251	4A	20052764	20056348		Uncharacterized protein [Source:UniProtKB/TrEMBL;Acc:H0ZA88]
ENSTGUG00000007260	4	41356837	41375794	ZDHHC2	zinc finger, DHHC-type containing 2 [Source:HGNC Symbol;Acc:18469]
ENSTGUG00000007309	4	41833151	41945932	B5G2V3_TAEGU	putative tumor suppressor candidate 3 precursor [Source:RefSeq peptide;Acc:NP_001232063]
ENSTGUG00000007324	5	7841580	7841717		Uncharacterized protein [Source:UniProtKB/TrEMBL;Acc:H0ZAD6]
ENSTGUG00000007344	4	42637808	42638311		Uncharacterized protein [Source:UniProtKB/TrEMBL;Acc:H0ZAF5]
ENSTGUG00000007345	4	42816312	42839821	DLC1	deleted in liver cancer 1 [Source:HGNC Symbol;Acc:2897]
ENSTGUG00000007433	4	43070422	43088266	AASDH	aminoadipate-semialdehyde dehydrogenase [Source:HGNC Symbol;Acc:23993]
ENSTGUG00000007436	5	7953212	7954962	NDUFS8	NADH dehydrogenase (ubiquinone) Fe-S protein 8, 23kDa (NADH-coenzyme Q reductase) [Source:HGNC Symbol;Acc:7715]
ENSTGUG00000007446	5	7960933	7967687
ENSTGUG00000007459	3	28983119	28986410	FBLN7	fibulin 7 [Source:HGNC Symbol;Acc:26740]
ENSTGUG00000007466	8	17177482	17199656
ENSTGUG00000007472	5	7974438	7976194		Uncharacterized protein [Source:UniProtKB/TrEMBL;Acc:H0ZAU1]
ENSTGUG00000007499	5	7986480	7987069	CHURC1	churchill domain containing 1 [Source:HGNC Symbol;Acc:20099]
ENSTGUG00000007520	9	7250258	7259168	IWS1	IWS1 homolog (S. cerevisiae) [Source:HGNC Symbol;Acc:25467]
ENSTGUG00000007522	3	29058151	29059416	CD93	CD93 molecule [Source:HGNC Symbol;Acc:15855]
ENSTGUG00000007546	4	43452433	43459518	TMEM165	transmembrane protein 165 [Source:HGNC Symbol;Acc:30760]
ENSTGUG00000007557	4	43537537	43565806	KDR	kinase insert domain receptor (a type III receptor tyrosine kinase) [Source:HGNC Symbol;Acc:6307]
ENSTGUG00000007566	6	15899623	15932882	PSD	pleckstrin and Sec7 domain containing [Source:HGNC Symbol;Acc:9507]
ENSTGUG00000007598	8	17275159	17303956	DMAP1	DNA methyltransferase 1 associated protein 1 [Source:HGNC Symbol;Acc:18291]
ENSTGUG00000007604	6	15946733	15948713	FBXL15	F-box and leucine-rich repeat protein 15 [Source:HGNC Symbol;Acc:28155]
ENSTGUG00000007611	8	17300205	17301341		Uncharacterized protein [Source:UniProtKB/TrEMBL;Acc:H0ZB73]
ENSTGUG00000007615	8	17307393	17426951	ERI3	ERI1 exoribonuclease family member 3 [Source:HGNC Symbol;Acc:17276]
ENSTGUG00000007636	6	16184137	16184286		Uncharacterized protein [Source:UniProtKB/TrEMBL;Acc:H0ZB98]
ENSTGUG00000007643	5	8050314	8052618	AGBL2	ATP/GTP binding protein-like 2 [Source:HGNC Symbol;Acc:26296]
ENSTGUG00000007648	6	16430813	16434576	B5G3W6_TAEGU	putative NADH dehydrogenase 1 beta subcomplex 8 [Source:RefSeq peptide;Acc:NP_001232113]
ENSTGUG00000007715	8	17740908	17746247	PLK3	polo-like kinase 3 [Source:HGNC Symbol;Acc:2154]
ENSTGUG00000007744	8	17751848	17756791	PTCH2	patched 2 [Source:HGNC Symbol;Acc:9586]
ENSTGUG00000007812	7	14333394	14361035		Uncharacterized protein [Source:UniProtKB/TrEMBL;Acc:H0ZBU7]
ENSTGUG00000007818	6	16646365	16664952		Uncharacterized protein [Source:UniProtKB/TrEMBL;Acc:H0ZBY0]
ENSTGUG00000007856	7	14377704	14384521	KLHL41	kelch-like family member 41 [Source:HGNC Symbol;Acc:16905]
ENSTGUG00000007858	6	16666652	16670744		Uncharacterized protein [Source:UniProtKB/TrEMBL;Acc:H0ZBY1]
ENSTGUG00000007861	4	44364409	44377641		Uncharacterized protein [Source:UniProtKB/TrEMBL;Acc:H0ZBY6]
ENSTGUG00000007917	6	16864802	16865718		Uncharacterized protein [Source:UniProtKB/TrEMBL;Acc:H0ZC48]
ENSTGUG00000007934	8	18047476	18118037	TESK2	testis-specific kinase 2 [Source:HGNC Symbol;Acc:11732]
ENSTGUG00000007947	3	31112096	31118578	TCTE1	t-complex-associated-testis-expressed 1 [Source:HGNC Symbol;Acc:11693]
ENSTGUG00000007951	8	18145779	18149009		Uncharacterized protein [Source:UniProtKB/TrEMBL;Acc:H0ZC79]
ENSTGUG00000007967	4	44763622	44775128	OCIAD2	OCIA domain containing 2 [Source:HGNC Symbol;Acc:28685]
ENSTGUG00000007989	4	44883810	44978446	FRYL	FRY-like [Source:HGNC Symbol;Acc:29127]
ENSTGUG00000008005	3	31220209	31220346		Uncharacterized protein [Source:UniProtKB/TrEMBL;Acc:H0ZCD3]
ENSTGUG00000008007	3	31223389	31224053		Uncharacterized protein [Source:UniProtKB/TrEMBL;Acc:H0ZCD5]
ENSTGUG00000008148	6	17346296	17467822	ARHGAP22	Rho GTPase activating protein 22 [Source:HGNC Symbol;Acc:30320]
ENSTGUG00000008234	9	10671763	10707835	AGFG1	ArfGAP with FG repeats 1 [Source:HGNC Symbol;Acc:5175]
ENSTGUG00000008236	5	8974832	8995118		Uncharacterized protein [Source:UniProtKB/TrEMBL;Acc:H0ZD21]
ENSTGUG00000008247	3	32632722	32634290	ZBTB18	zinc finger and BTB domain containing 18 [Source:HGNC Symbol;Acc:13030]
ENSTGUG00000008291	4	45387282	45391872	COMMD8	COMM domain containing 8 [Source:HGNC Symbol;Acc:26036]
ENSTGUG00000008347	4	45530751	45565768	GABRA4	gamma-aminobutyric acid (GABA) A receptor, alpha 4 [Source:HGNC Symbol;Acc:4078]
ENSTGUG00000008356	6	18450717	18457370	SLC16A12	solute carrier family 16, member 12 (monocarboxylic acid transporter 12) [Source:HGNC Symbol;Acc:23094]
ENSTGUG00000008425	9	11629976	11653187	GRK7	G protein-coupled receptor kinase 7 [Source:HGNC Symbol;Acc:17031]
ENSTGUG00000008437	3	33881662	33904183		Uncharacterized protein [Source:UniProtKB/TrEMBL;Acc:H0ZDN7]
ENSTGUG00000008462	4	46323074	46336220	YIPF7	Yip1 domain family, member 7 [Source:HGNC Symbol;Acc:26825]
ENSTGUG00000008541	7	15450150	15483851		Uncharacterized protein [Source:UniProtKB/TrEMBL;Acc:H0ZDZ6]
ENSTGUG00000008575	5	11420171	11456232	PIK3C2A	phosphatidylinositol-4-phosphate 3-kinase, catalytic subunit type 2 alpha [Source:HGNC Symbol;Acc:8971]
ENSTGUG00000008638	4	47439512	47443659	UCHL1	ubiquitin carboxyl-terminal hydrolase isozyme L1 [Source:RefSeq peptide;Acc:NP_001041724]
ENSTGUG00000008716	4	47815598	47816188		Uncharacterized protein [Source:UniProtKB/TrEMBL;Acc:H0ZEG1]
ENSTGUG00000008786	7	16360120	16380712	GPR155	G protein-coupled receptor 155 [Source:HGNC Symbol;Acc:22951]
ENSTGUG00000008795	3	35862319	35862727		Uncharacterized protein [Source:UniProtKB/TrEMBL;Acc:H0ZEP0]
ENSTGUG00000008837	9	13462861	13468702	ZIC4	Zic family member 4 [Source:HGNC Symbol;Acc:20393]
ENSTGUG00000008904	5	12242111	12259221	GTF2H1	general transcription factor IIH, polypeptide 1, 62kDa [Source:HGNC Symbol;Acc:4655]
ENSTGUG00000008996	7	17543334	17546030	HNRNPA3	heterogeneous nuclear ribonucleoprotein A3 [Source:HGNC Symbol;Acc:24941]
ENSTGUG00000009030	7	17553920	17554203		Uncharacterized protein [Source:UniProtKB/TrEMBL;Acc:H0ZFD7]
ENSTGUG00000009059	8	22019800	22038488	FAM159A	family with sequence similarity 159, member A [Source:HGNC Symbol;Acc:28757]
ENSTGUG00000009073	7	17681809	17809643	PDE11A	phosphodiesterase 11A [Source:HGNC Symbol;Acc:8773]
ENSTGUG00000009097	5	12831843	12832237		Uncharacterized protein [Source:UniProtKB/TrEMBL;Acc:H0ZFK8]
ENSTGUG00000009099	5	12839667	12872181	CARS	cysteinyl-tRNA synthetase [Source:HGNC Symbol;Acc:1493]
ENSTGUG00000009102	3	36931970	36936738	DLK2	delta-like 2 homolog (Drosophila) [Source:HGNC Symbol;Acc:21113]
ENSTGUG00000009108	4	48696238	48710643	PGM2	phosphoglucomutase 2 [Source:HGNC Symbol;Acc:8906]
ENSTGUG00000009116	7	17810291	17827099		Uncharacterized protein [Source:UniProtKB/TrEMBL;Acc:H0ZFQ0]
ENSTGUG00000009122	3	36994675	37000917	B5G2B6_TAEGU	putative NOD3 protein [Source:RefSeq peptide;Acc:NP_001232704]
ENSTGUG00000009152	4	49164647	49261580	ARAP2	ArfGAP with RhoGAP domain, ankyrin repeat and PH domain 2 [Source:HGNC Symbol;Acc:16924]
ENSTGUG00000009159	3	37011587	37014602	POLR1C	polymerase (RNA) I polypeptide C, 30kDa [Source:HGNC Symbol;Acc:20194]
ENSTGUG00000009180	6	21137374	21155793
ENSTGUG00000009181	8	22222945	22229057	B5G1B4_TAEGU	uncharacterized protein LOC100190385 [Source:RefSeq peptide;Acc:NP_001232548]
ENSTGUG00000009213	7	18008867	18009019		Uncharacterized protein [Source:UniProtKB/TrEMBL;Acc:H0ZFY0]
ENSTGUG00000009258	5	13433780	13434817	TSSC4	tumor suppressing subtransferable candidate 4 [Source:HGNC Symbol;Acc:12386]
ENSTGUG00000009286	9	15658416	15685731	GMNC	geminin coiled-coil domain containing [Source:HGNC Symbol;Acc:40049]
ENSTGUG00000009289	4	52611493	52623381		Uncharacterized protein [Source:UniProtKB/TrEMBL;Acc:H0ZG96]
ENSTGUG00000009394	5	13996266	14023197	TNNI2	troponin I type 2 (skeletal, fast) [Source:HGNC Symbol;Acc:11946]
ENSTGUG00000009396	8	22812606	22815471		Uncharacterized protein [Source:UniProtKB/TrEMBL;Acc:H0ZGG8]
ENSTGUG00000009399	8	22815148	22816779	CDCP2	CUB domain containing protein 2 [Source:HGNC Symbol;Acc:27297]
ENSTGUG00000009413	9	16770919	16778358	BCL6	B-cell CLL/lymphoma 6 [Source:HGNC Symbol;Acc:1001]
ENSTGUG00000009428	5	14033886	14046891	CTSD	cathepsin D [Source:HGNC Symbol;Acc:2529]
ENSTGUG00000009445	8	22914730	22922838	ACOT11	acyl-CoA thioesterase 11 [Source:HGNC Symbol;Acc:18156]
ENSTGUG00000009469	7	19246531	19280062	SSFA2	sperm specific antigen 2 [Source:HGNC Symbol;Acc:11319]
ENSTGUG00000009551	5	14718150	14853533		Uncharacterized protein [Source:UniProtKB/TrEMBL;Acc:H0ZGY9]
ENSTGUG00000009552	8	23457728	23500111	PPAP2B	phosphatidic acid phosphatase type 2B [Source:HGNC Symbol;Acc:9229]
ENSTGUG00000009557	9	17020582	17030576	TNK2	tyrosine kinase, non-receptor, 2 [Source:HGNC Symbol;Acc:19297]
ENSTGUG00000009574	6	21422083	21427330	R3HCC1L	R3H domain and coiled-coil containing 1-like [Source:HGNC Symbol;Acc:23512]
ENSTGUG00000009586	6	21467750	21472398	ZFYVE27	zinc finger, FYVE domain containing 27 [Source:HGNC Symbol;Acc:26559]
ENSTGUG00000009603	6	21475738	21476250	MARVELD1	MARVEL domain containing 1 [Source:HGNC Symbol;Acc:28674]
ENSTGUG00000009607	7	19571264	19632330	PIKFYVE	phosphoinositide kinase, FYVE finger containing [Source:HGNC Symbol;Acc:23785]
ENSTGUG00000009624	6	21495098	21497938	HOGA1	4-hydroxy-2-oxoglutarate aldolase 1 [Source:HGNC Symbol;Acc:25155]
ENSTGUG00000009642	6	21512569	21524020	MMS19	MMS19 nucleotide excision repair homolog (S. cerevisiae) [Source:HGNC Symbol;Acc:13824]
ENSTGUG00000009668	6	21524533	21527481		Uncharacterized protein [Source:UniProtKB/TrEMBL;Acc:H0ZHC3]
ENSTGUG00000009676	5	15011261	15055515	AP2A2	adaptor-related protein complex 2, alpha 2 subunit [Source:HGNC Symbol;Acc:562]
ENSTGUG00000009700	8	24544351	24566662		Uncharacterized protein [Source:UniProtKB/TrEMBL;Acc:H0ZHF6]
ENSTGUG00000009734	6	21600422	21644695	SLIT1	slit homolog 1 (Drosophila) [Source:HGNC Symbol;Acc:11085]
ENSTGUG00000009747	7	19859618	19899435	RAPH1	Ras association (RalGDS/AF-6) and pleckstrin homology domains 1 [Source:HGNC Symbol;Acc:14436]
ENSTGUG00000009776	5	15665049	15671040		Uncharacterized protein [Source:UniProtKB/TrEMBL;Acc:H0ZHL9]
ENSTGUG00000009823	9	17755346	17759740		Uncharacterized protein [Source:UniProtKB/TrEMBL;Acc:H0ZHR3]
ENSTGUG00000009839	6	21757685	21763737	PPRC1	peroxisome proliferator-activated receptor gamma, coactivator-related 1 [Source:HGNC Symbol;Acc:30025]
ENSTGUG00000009843	5	15863168	15865228		Uncharacterized protein [Source:UniProtKB/TrEMBL;Acc:H0ZHT3]
ENSTGUG00000009862	6	21798962	21804000	PROM2	prominin 2 [Source:HGNC Symbol;Acc:20685]
ENSTGUG00000009892	3	42164670	42176425	ARV1	ARV1 homolog (S. cerevisiae) [Source:HGNC Symbol;Acc:29561]
ENSTGUG00000009904	8	25790362	25804209	ITGB3BP	integrin beta 3 binding protein (beta3-endonexin) [Source:HGNC Symbol;Acc:6157]
ENSTGUG00000009930	4	58137031	58161928	B5G0R0_TAEGU	putative neuron specific gene family member 1 variant 3 [Source:RefSeq peptide;Acc:NP_001232456]
ENSTGUG00000009954	7	20885989	20887029	GPR1	G protein-coupled receptor 1 [Source:HGNC Symbol;Acc:4463]
ENSTGUG00000009975	4	58700209	58751971	EVC2	Ellis van Creveld syndrome 2 [Source:HGNC Symbol;Acc:19747]
ENSTGUG00000009979	8	26231899	26264520	JAK1	Janus kinase 1 [Source:HGNC Symbol;Acc:6190]
ENSTGUG00000009996	7	21044661	21053658	DYTN	dystrotelin [Source:HGNC Symbol;Acc:23279]
ENSTGUG00000010017	7	21153849	21211229	KLF7	Kruppel-like factor 7 (ubiquitous) [Source:HGNC Symbol;Acc:6350]
ENSTGUG00000010022	8	26364251	26366706	LEPROT	leptin receptor overlapping transcript [Source:HGNC Symbol;Acc:29477]
ENSTGUG00000010045	4	59138808	59151583	WFS1	Wolfram syndrome 1 (wolframin) [Source:HGNC Symbol;Acc:12762]
ENSTGUG00000010055	7	21341114	21375903	CCNYL1	cyclin Y-like 1 [Source:HGNC Symbol;Acc:26868]
ENSTGUG00000010064	6	22507927	22508600		Uncharacterized protein [Source:UniProtKB/TrEMBL;Acc:H0ZIG2]
ENSTGUG00000010076	7	21499703	21519198		Uncharacterized protein [Source:UniProtKB/TrEMBL;Acc:H0ZII3]
ENSTGUG00000010107	7	21610072	21657354	BMPR2	bone morphogenetic protein receptor, type II (serine/threonine kinase) [Source:HGNC Symbol;Acc:1078]
ENSTGUG00000010160	8	26741846	26741992		Uncharacterized protein [Source:UniProtKB/TrEMBL;Acc:H0ZIR0]
ENSTGUG00000010165	9	18141870	18143733		Uncharacterized protein [Source:UniProtKB/TrEMBL;Acc:H0ZIS0]
ENSTGUG00000010178	9	18161743	18163828	ALG3	ALG3, alpha-1,3- mannosyltransferase [Source:HGNC Symbol;Acc:23056]
ENSTGUG00000010183	8	26796253	26797140		Uncharacterized protein [Source:UniProtKB/TrEMBL;Acc:H0ZIT4]
ENSTGUG00000010230	9	18178400	18179025		Uncharacterized protein [Source:UniProtKB/TrEMBL;Acc:H0ZIY0]
ENSTGUG00000010233	6	22941178	22943377	AS3MT	arsenic (+3 oxidation state) methyltransferase [Source:HGNC Symbol;Acc:17452]
ENSTGUG00000010275	8	27000553	27020244	ANKRD13C	ankyrin repeat domain 13C [Source:HGNC Symbol;Acc:25374]
ENSTGUG00000010292	4	60933108	60953612		Uncharacterized protein [Source:UniProtKB/TrEMBL;Acc:H0ZJ71]
ENSTGUG00000010302	8	27046752	27058658	LRRC40	leucine rich repeat containing 40 [Source:HGNC Symbol;Acc:26004]
ENSTGUG00000010326	6	23236345	23239060	CALHM3	calcium homeostasis modulator 3 [Source:HGNC Symbol;Acc:23458]
ENSTGUG00000010333	7	22174673	22190977	FAM126B	family with sequence similarity 126, member B [Source:HGNC Symbol;Acc:28593]
ENSTGUG00000010366	9	18232767	18238638
ENSTGUG00000010398	7	22235739	22243857	BZW1	basic leucine zipper and W2 domains 1 [Source:HGNC Symbol;Acc:18380]
ENSTGUG00000010408	8	27735822	27738720	TYW3	tRNA-yW synthesizing protein 3 homolog (S. cerevisiae) [Source:HGNC Symbol;Acc:24757]
ENSTGUG00000010463	8	27898768	27912173	RABGGTB	Rab geranylgeranyltransferase, beta subunit [Source:HGNC Symbol;Acc:9796]
ENSTGUG00000010465	8	27914945	27919519	LOC100190107	putative N-acetyltransferase 5 [Source:RefSeq peptide;Acc:NP_001232487]
ENSTGUG00000010479	7	22492693	22493517	C2orf69	chromosome 2 open reading frame 69 [Source:HGNC Symbol;Acc:26799]
ENSTGUG00000010507	4	62359700	62396862	FAM193A	family with sequence similarity 193, member A [Source:HGNC Symbol;Acc:16822]
ENSTGUG00000010536	4	62836632	62842442	HAUS3	HAUS augmin-like complex, subunit 3 [Source:HGNC Symbol;Acc:28719]
ENSTGUG00000010544	6	25400490	25427057	XPNPEP1	X-prolyl aminopeptidase (aminopeptidase P) 1, soluble [Source:HGNC Symbol;Acc:12822]
ENSTGUG00000010598	6	25585788	25631132		Uncharacterized protein [Source:UniProtKB/TrEMBL;Acc:H0ZK05]
ENSTGUG00000010603	5	22112882	22128231	ATG13	autophagy related 13 [Source:HGNC Symbol;Acc:29091]
ENSTGUG00000010635	5	22297266	22298690	CHRM4	cholinergic receptor, muscarinic 4 [Source:HGNC Symbol;Acc:1953]
ENSTGUG00000010640	4	64495734	64539836		Uncharacterized protein [Source:UniProtKB/TrEMBL;Acc:H0ZK53]
ENSTGUG00000010641	5	22301303	22302359	MDK	midkine (neurite growth-promoting factor 2) [Source:HGNC Symbol;Acc:6972]
ENSTGUG00000010655	3	47277731	47296425		Uncharacterized protein [Source:UniProtKB/TrEMBL;Acc:H0ZK72]
ENSTGUG00000010662	4	64813038	64856516	CTBP1	C-terminal binding protein 1 [Source:HGNC Symbol;Acc:2494]
ENSTGUG00000010677	5	22437029	22437242
ENSTGUG00000010715	7	24509052	24509457
ENSTGUG00000010722	5	22663773	22688019	CRY2	cryptochrome 2 (photolyase-like) [Source:HGNC Symbol;Acc:2385]
ENSTGUG00000010769	3	48839503	48887363	SHPRH	SNF2 histone linker PHD RING helicase, E3 ubiquitin protein ligase [Source:HGNC Symbol;Acc:19336]
ENSTGUG00000010805	6	27048560	27158437	TCF7L2	transcription factor 7-like 2 (T-cell specific, HMG-box) [Source:HGNC Symbol;Acc:11641]
ENSTGUG00000010810	3	49587820	49588077	SF3B5	splicing factor 3b, subunit 5, 10kDa [Source:HGNC Symbol;Acc:21083]
ENSTGUG00000010835	3	49938590	49956275	BCLAF1	BCL2-associated transcription factor 1 [Source:HGNC Symbol;Acc:16863]
ENSTGUG00000010860	4	65999959	66002928	FABP1	fatty acid binding protein 1, liver [Source:HGNC Symbol;Acc:3555]
ENSTGUG00000010870	5	23766837	23801426	RPAP1	RNA polymerase II associated protein 1 [Source:HGNC Symbol;Acc:24567]
ENSTGUG00000010880	7	26101329	26105386	ORMDL1	ORM1-like 1 (S. cerevisiae) [Source:HGNC Symbol;Acc:16036]
ENSTGUG00000010912	3	51038250	51045603	B5G140_TAEGU	putative chemokine C-C motif receptor-like 1 adjacent variant 2 [Source:RefSeq peptide;Acc:NP_001232726]
ENSTGUG00000010926	9	22752066	22753170		Uncharacterized protein [Source:UniProtKB/TrEMBL;Acc:H0ZKY8]
ENSTGUG00000010930	5	23931328	23931732		Uncharacterized protein [Source:UniProtKB/TrEMBL;Acc:H0ZKZ0]
ENSTGUG00000010931	5	24001678	24066742	MAPKBP1	mitogen-activated protein kinase binding protein 1 [Source:HGNC Symbol;Acc:29536]
ENSTGUG00000010943	3	52202163	52219252	NMBR	neuromedin B receptor [Source:HGNC Symbol;Acc:7843]
ENSTGUG00000010956	4	68914259	68918482		Uncharacterized protein [Source:UniProtKB/TrEMBL;Acc:H0ZL16]
ENSTGUG00000010971	6	28140669	28168087	TRUB1	TruB pseudouridine (psi) synthase homolog 1 (E. coli) [Source:HGNC Symbol;Acc:16060]
ENSTGUG00000010994	5	24262600	24285640	EHD4	EH-domain containing 4 [Source:HGNC Symbol;Acc:3245]
ENSTGUG00000011003	3	52857895	52867819	FUCA2	fucosidase, alpha-L- 2, plasma [Source:HGNC Symbol;Acc:4008]
ENSTGUG00000011007	4	69585994	69639375	C20orf194	chromosome 20 open reading frame 194 [Source:HGNC Symbol;Acc:17721]
ENSTGUG00000011058	6	29304080	29329677		Uncharacterized protein [Source:UniProtKB/TrEMBL;Acc:H0ZLD6]
ENSTGUG00000011089	6	30080637	30122095	CACUL1	CDK2-associated, cullin domain 1 [Source:HGNC Symbol;Acc:23727]
ENSTGUG00000011107	6	30328999	30335460		Uncharacterized protein [Source:UniProtKB/TrEMBL;Acc:H0ZLH7]
ENSTGUG00000011111	6	30341573	30351227	SFXN4	sideroflexin 4 [Source:HGNC Symbol;Acc:16088]
ENSTGUG00000011137	5	24849317	24857367	STARD9	StAR-related lipid transfer (START) domain containing 9 [Source:HGNC Symbol;Acc:19162]
ENSTGUG00000011143	5	24867122	24910672	CDAN1	codanin 1 [Source:HGNC Symbol;Acc:1713]
ENSTGUG00000011145	6	30547543	30549481		Uncharacterized protein [Source:UniProtKB/TrEMBL;Acc:H0ZLL1]
ENSTGUG00000011200	6	30967508	30967669	CDKN1A	cyclin-dependent kinase inhibitor 1A (p21, Cip1) [Source:HGNC Symbol;Acc:1784]
ENSTGUG00000011204	7	28418115	28427777		Uncharacterized protein [Source:UniProtKB/TrEMBL;Acc:H0ZLT8]
ENSTGUG00000011222	7	28502767	28507890
ENSTGUG00000011225	9	26053485	26104746	VEPH1	ventricular zone expressed PH domain-containing 1 [Source:HGNC Symbol;Acc:25735]
ENSTGUG00000011228	6	31316475	31392609	FGFR2	fibroblast growth factor receptor 2 [Source:HGNC Symbol;Acc:3689]
ENSTGUG00000011320	7	28734564	28759221	FRZB	frizzled-related protein [Source:HGNC Symbol;Acc:3959]
ENSTGUG00000011322	7	28963908	29034843
ENSTGUG00000011338	7	29045917	29064221		Uncharacterized protein [Source:UniProtKB/TrEMBL;Acc:H0ZM63]
ENSTGUG00000011344	6	31969320	31979791		Uncharacterized protein [Source:UniProtKB/TrEMBL;Acc:H0ZM78]
ENSTGUG00000011373	7	29176099	29178522	RPE	ribulose-5-phosphate-3-epimerase [Source:HGNC Symbol;Acc:10293]
ENSTGUG00000011384	5	26622800	26630505	SYNJ2BP	synaptojanin 2 binding protein [Source:HGNC Symbol;Acc:18955]
ENSTGUG00000011435	9	27141987	27158630	CP	ceruloplasmin (ferroxidase) [Source:HGNC Symbol;Acc:2295]
ENSTGUG00000011460	3	57700987	57711260		Uncharacterized protein [Source:UniProtKB/TrEMBL;Acc:H0ZMJ5]
ENSTGUG00000011512	6	33583548	33592054	C10orf90	chromosome 10 open reading frame 90 [Source:HGNC Symbol;Acc:26563]
ENSTGUG00000011542	5	28360980	28371060	EIF2S1	eukaryotic translation initiation factor 2, subunit 1 alpha, 35kDa [Source:HGNC Symbol;Acc:3265]
ENSTGUG00000011558	6	34194680	34222485	PTPRE	protein tyrosine phosphatase, receptor type, E [Source:HGNC Symbol;Acc:9669]
ENSTGUG00000011591	6	34244232	34244576		Uncharacterized protein [Source:UniProtKB/TrEMBL;Acc:H0ZMX0]
ENSTGUG00000011592	5	28832424	28847170	BMF	Bcl2 modifying factor [Source:HGNC Symbol;Acc:24132]
ENSTGUG00000011593	6	34244827	34246606		Uncharacterized protein [Source:UniProtKB/TrEMBL;Acc:H0ZMX3]
ENSTGUG00000011597	6	34996769	35093349	MGMT	O-6-methylguanine-DNA methyltransferase [Source:HGNC Symbol;Acc:7059]
ENSTGUG00000011601	3	59087405	59111434	STX7	syntaxin 7 [Source:HGNC Symbol;Acc:11442]
ENSTGUG00000011642	6	35680668	35681486	LOC100190398	putative BCL2/adenovirus E1B 19kD-interacting protein 3 variant 2 [Source:RefSeq peptide;Acc:NP_001232583]
ENSTGUG00000011691	6	36022407	36022547		Uncharacterized protein [Source:UniProtKB/TrEMBL;Acc:H0ZN72]
ENSTGUG00000011737	5	30163902	30196428	RASGRP1	RAS guanyl releasing protein 1 (calcium and DAG-regulated) [Source:HGNC Symbol;Acc:9878]
ENSTGUG00000011747	5	30520144	30520203		Uncharacterized protein [Source:UniProtKB/TrEMBL;Acc:H0ZNC7]
ENSTGUG00000011754	5	30972652	31102865	C15orf41	chromosome 15 open reading frame 41 [Source:HGNC Symbol;Acc:26929]
ENSTGUG00000011756	3	61227294	61250755	THEMIS	thymocyte selection associated [Source:HGNC Symbol;Acc:21569]
ENSTGUG00000011799	5	32522260	32661751	NOVA1	neuro-oncological ventral antigen 1 [Source:HGNC Symbol;Acc:7886]
ENSTGUG00000011886	5	34350529	34358195		Uncharacterized protein [Source:UniProtKB/TrEMBL;Acc:H0ZNS1]
ENSTGUG00000011946	3	66050800	66179404	NT5DC1	5'-nucleotidase domain containing 1 [Source:HGNC Symbol;Acc:21556]
ENSTGUG00000011968	5	36059333	36096339		Uncharacterized protein [Source:UniProtKB/TrEMBL;Acc:H0ZP04]
ENSTGUG00000011981	7	37971942	37981671	LYPD6	LY6/PLAUR domain containing 6 [Source:HGNC Symbol;Acc:28751]
ENSTGUG00000011984	7	37990717	38010774	B5FZ30_TAEGU	uncharacterized protein LOC100190223 [Source:RefSeq peptide;Acc:NP_001232093]
ENSTGUG00000011986	5	36198656	36334006
ENSTGUG00000012107	3	69243781	69272014	CEP57L1	centrosomal protein 57kDa-like 1 [Source:HGNC Symbol;Acc:21561]
ENSTGUG00000012116	5	37941932	37958326	ABCD4	ATP-binding cassette, sub-family D (ALD), member 4 [Source:HGNC Symbol;Acc:68]
ENSTGUG00000012131	5	38044496	38078796	LTBP2	latent transforming growth factor beta binding protein 2 [Source:HGNC Symbol;Acc:6715]
ENSTGUG00000012138	7	38843803	38872300	GALNT13	UDP-N-acetyl-alpha-D-galactosamine:polypeptide N-acetylgalactosaminyltransferase 13 (GalNAc-T13) [Source:HGNC Symbol;Acc:23242]
ENSTGUG00000012189	5	38277816	38279518	PGF	placental growth factor [Source:HGNC Symbol;Acc:8893]
ENSTGUG00000012191	5	38289559	38295678	EIF2B2	translation initiation factor eIF-2B subunit beta [Source:RefSeq peptide;Acc:NP_001232460]
ENSTGUG00000012212	7	39601011	39643878	TANC1	tetratricopeptide repeat, ankyrin repeat and coiled-coil containing 1 [Source:HGNC Symbol;Acc:29364]
ENSTGUG00000012246	5	38688952	38733794	IFT43	intraflagellar transport protein 43 homolog [Source:RefSeq peptide;Acc:NP_001232603]
ENSTGUG00000012286	5	39422686	39427067	NGB	neuroglobin [Source:HGNC Symbol;Acc:14077]
ENSTGUG00000012289	3	73761058	73773860	PNISR	PNN-interacting serine/arginine-rich protein [Source:HGNC Symbol;Acc:21222]
ENSTGUG00000012402	5	43616750	43617775	GPR65	G protein-coupled receptor 65 [Source:HGNC Symbol;Acc:4517]
ENSTGUG00000012403	5	43672505	43722612	KCNK10	potassium channel, subfamily K, member 10 [Source:HGNC Symbol;Acc:6273]
ENSTGUG00000012465	5	44694192	44703366	B5G1M2_TAEGU	calmodulin [Source:RefSeq peptide;Acc:NP_001185528]
ENSTGUG00000012467	3	78817874	78942300	SMIM8	small integral membrane protein 8 [Source:HGNC Symbol;Acc:21401]
ENSTGUG00000012531	5	45095263	45189513		Uncharacterized protein [Source:UniProtKB/TrEMBL;Acc:H0ZQL7]
ENSTGUG00000012546	3	80224195	80226575	RWDD2A	RWD domain containing 2A [Source:HGNC Symbol;Acc:21385]
ENSTGUG00000012687	5	47619845	47653785		Uncharacterized protein [Source:UniProtKB/TrEMBL;Acc:H0ZR31]
ENSTGUG00000012753	5	49786542	49800220
ENSTGUG00000012784	5	50602904	50603302		Iodothyronine deiodinase [Source:UniProtKB/TrEMBL;Acc:H0ZRB8]
ENSTGUG00000012825	5	51286339	51301232	AMN	amnion associated transmembrane protein [Source:HGNC Symbol;Acc:14604]
ENSTGUG00000012830	3	89677349	89732085	BMP5	bone morphogenetic protein 5 [Source:HGNC Symbol;Acc:1072]
ENSTGUG00000012831	5	51478020	51481720		Uncharacterized protein [Source:UniProtKB/TrEMBL;Acc:H0ZRG9]
ENSTGUG00000012841	5	51664446	51671814	EIF5	eukaryotic translation initiation factor 5 [Source:HGNC Symbol;Acc:3299]
ENSTGUG00000012861	5	51781312	51787006	CKB	creatine kinase, brain [Source:HGNC Symbol;Acc:1991]
ENSTGUG00000012866	5	51880596	51881948	BAG5	BCL2-associated athanogene 5 [Source:HGNC Symbol;Acc:941]
ENSTGUG00000012897	5	53013802	53034562	TMEM179	transmembrane protein 179 [Source:HGNC Symbol;Acc:20137]
ENSTGUG00000012898	5	53143974	53158887	INF2	inverted formin, FH2 and WH2 domain containing [Source:HGNC Symbol;Acc:23791]
ENSTGUG00000012959	5	55239178	55306635	PPP2R5E	protein phosphatase 2, regulatory subunit B', epsilon isoform [Source:HGNC Symbol;Acc:9313]
ENSTGUG00000012990	5	56358096	56477473	MNAT1	menage a trois homolog 1, cyclin H assembly factor (Xenopus laevis) [Source:HGNC Symbol;Acc:7181]
ENSTGUG00000012993	5	56478911	56483811	SIX4	SIX homeobox 4 [Source:HGNC Symbol;Acc:10890]
ENSTGUG00000013003	5	56859011	57015571	LOC100190438	putative reticulon 1 variant 2 [Source:RefSeq peptide;Acc:NP_001232684]
ENSTGUG00000013011	5	57063091	57063691
ENSTGUG00000013022	5	57428131	57429794		Uncharacterized protein [Source:UniProtKB/TrEMBL;Acc:H0ZS14]
ENSTGUG00000013036	5	57631644	57640157	PSMA3	proteasome (prosome, macropain) subunit, alpha type, 3 [Source:HGNC Symbol;Acc:9532]
ENSTGUG00000013063	5	58686475	58737719	KTN1	kinectin 1 (kinesin receptor) [Source:HGNC Symbol;Acc:6467]
ENSTGUG00000013088	5	59163779	59173193	CGRRF1	cell growth regulator with ring finger domain 1 [Source:HGNC Symbol;Acc:15528]
ENSTGUG00000013108	5	59847031	59864948	ERO1L	ERO1-like (S. cerevisiae) [Source:HGNC Symbol;Acc:13280]
ENSTGUG00000013113	5	59892626	59921377	TXNDC16	thioredoxin domain containing 16 [Source:HGNC Symbol;Acc:19965]
ENSTGUG00000013132	5	60000864	60002664	GNG2	guanine nucleotide binding protein (G protein), gamma 2 [Source:HGNC Symbol;Acc:4404]
ENSTGUG00000013160	5	60317601	60333177	ATL1	atlastin GTPase 1 [Source:HGNC Symbol;Acc:11231]
ENSTGUG00000013194	5	60520695	60523997	METTL21D	methyltransferase like 21D [Source:HGNC Symbol;Acc:20352]
ENSTGUG00000013211	5	60620801	60634193	POLE2	polymerase (DNA directed), epsilon 2, accessory subunit [Source:HGNC Symbol;Acc:9178]
ENSTGUG00000013217	5	60661552	60665864	LRR1	leucine rich repeat protein 1 [Source:HGNC Symbol;Acc:19742]
ENSTGUG00000013231	5	61597439	61601856	FKBP3	FK506 binding protein 3, 25kDa [Source:HGNC Symbol;Acc:3719]
ENSTGUG00000013235	5	61605893	61607093	PRPF39	PRP39 pre-mRNA processing factor 39 homolog (S. cerevisiae) [Source:HGNC Symbol;Acc:20314]
ENSTGUG00000013239	5	61650432	61659583	KLHL28	kelch-like family member 28 [Source:HGNC Symbol;Acc:19741]
ENSTGUG00000013284	3	110802518	110803042		Uncharacterized protein [Source:UniProtKB/TrEMBL;Acc:H0ZST1]
ENSTGUG00000013313	3	111441942	111494739	PINX1	PIN2/TERF1 interacting, telomerase inhibitor 1 [Source:HGNC Symbol;Acc:30046]
ENSTGUG00000013321	3	111667595	111911075	MSRA	methionine sulfoxide reductase A [Source:HGNC Symbol;Acc:7377]
ENSTGUG00000017555	7	27262535	27262610
ENSTGUG00000017594	8	27899041	27899123	SNORD45	Small nucleolar RNA SNORD45 [Source:RFAM;Acc:RF00279]
ENSTGUG00000017599	5	19791223	19791311
ENSTGUG00000017623	4A	19724004	19724138	SNORA36	Small nucleolar RNA SNORA36 family [Source:RFAM;Acc:RF00340]
ENSTGUG00000017861	5	61606455	61606540	SNORD127	Small nucleolar RNA SNORD127 [Source:RFAM;Acc:RF01186]
ENSTGUG00000017913	4A	19723547	19723622	SNORD83	Small nucleolar RNA SNORD83 [Source:RFAM;Acc:RF00137]
ENSTGUG00000017983	9	25555821	25555912
ENSTGUG00000018021	7	21750663	21750748	SNORD70	Small nucleolar RNA SNORD70 [Source:RFAM;Acc:RF00575]
ENSTGUG00000018033	5	22052328	22052438	SNORD67	Small nucleolar RNA SNORD67 [Source:RFAM;Acc:RF00573]
ENSTGUG00000018049	8	17730512	17730584	SNORD38	Small nucleolar RNA SNORD38 [Source:RFAM;Acc:RF00212]
ENSTGUG00000018060	8	10440268	10440364	SNORD21	Small nucleolar RNA SNORD21 [Source:RFAM;Acc:RF00068]
ENSTGUG00000018064	8	17731945	17732074	SNORA35	Small nucleolar RNA SNORA35 [Source:RFAM;Acc:RF00566]
ENSTGUG00000018071	7	10349939	10350025
ENSTGUG00000018258	8	24582860	24582988		Uncharacterized protein [Source:UniProtKB/TrEMBL;Acc:H1A5B7]
ENSTGUG00000018410	8	24580509	24582209		Uncharacterized protein [Source:UniProtKB/TrEMBL;Acc:H1A4W4]
ENSTGUG00000018489	5	46566022	46570097		Uncharacterized protein [Source:UniProtKB/TrEMBL;Acc:H1A503]
ENSTGUG00000018619	1	90202754	90202892	SCARNA11	Small Cajal body specific RNA 11 [Source:RFAM;Acc:RF00564]
ENSTGUG00000018645	1A	30367727	30367886	U1	U1 spliceosomal RNA [Source:RFAM;Acc:RF00003]
ENSTGUG00000018660	3	32790445	32790607
ENSTGUG00000000040	13	172623	193031	JAKMIP2	janus kinase and microtubule interacting protein 2 [Source:HGNC Symbol;Acc:29067]
ENSTGUG00000000062	13	246166	261700	STK32A	serine/threonine kinase 32A [Source:HGNC Symbol;Acc:28317]
ENSTGUG00000000130	13	636160	643623		Uncharacterized protein [Source:UniProtKB/TrEMBL;Acc:H0YPD5]
ENSTGUG00000000134	13	645055	649040	YIPF5	Yip1 domain family, member 5 [Source:HGNC Symbol;Acc:24877]
ENSTGUG00000000195	13	1173943	1175986	C1QTNF2	C1q and tumor necrosis factor related protein 2 [Source:HGNC Symbol;Acc:14325]
ENSTGUG00000000197	13	1176794	1178593	FABP6	fatty acid binding protein 6, ileal [Source:HGNC Symbol;Acc:3561]
ENSTGUG00000000212	13	1362926	1379404		Uncharacterized protein [Source:UniProtKB/TrEMBL;Acc:H0YPL9]
ENSTGUG00000000243	13	1602037	1627610		Uncharacterized protein [Source:UniProtKB/TrEMBL;Acc:H0YPQ1]
ENSTGUG00000000251	13	1657614	1658270	IL17B	interleukin 17B [Source:HGNC Symbol;Acc:5982]
ENSTGUG00000000263	13	1680769	1686422	AFAP1L1	actin filament associated protein 1-like 1 [Source:HGNC Symbol;Acc:26714]
ENSTGUG00000000288	13	1940158	1962013	UBTD2	ubiquitin domain containing 2 [Source:HGNC Symbol;Acc:24463]
ENSTGUG00000000309	13	2379015	2383317	B5G053_TAEGU	putative ribosomal protein L26 variant 3 [Source:RefSeq peptide;Acc:NP_001232360]
ENSTGUG00000000313	13	2384527	2397830	ATP6V0E1	ATPase, H+ transporting, lysosomal 9kDa, V0 subunit e1 [Source:HGNC Symbol;Acc:863]
ENSTGUG00000000322	13	2484413	2491063	STC2	stanniocalcin 2 [Source:HGNC Symbol;Acc:11374]
ENSTGUG00000000381	13	3394656	3398450	RGS14	regulator of G-protein signaling 14 [Source:HGNC Symbol;Acc:9996]
ENSTGUG00000000408	13	3434999	3448279	PDLIM7	PDZ and LIM domain 7 (enigma) [Source:HGNC Symbol;Acc:22958]
ENSTGUG00000000412	13	3450154	3451068	DOK3	docking protein 3 [Source:HGNC Symbol;Acc:24583]
ENSTGUG00000000425	13	3468151	3469529		Uncharacterized protein [Source:UniProtKB/TrEMBL;Acc:H0YQ80]
ENSTGUG00000000427	13	3469836	3470072		Uncharacterized protein [Source:UniProtKB/TrEMBL;Acc:H0YQ81]
ENSTGUG00000000428	13	3471266	3471930	MXD3	MAX dimerization protein 3 [Source:HGNC Symbol;Acc:14008]
ENSTGUG00000000431	13	3472481	3473884	B5G246_TAEGU	PRELI domain-containing protein 1, mitochondrial precursor [Source:RefSeq peptide;Acc:NP_001231124]
ENSTGUG00000000435	13	3474540	3475273		Uncharacterized protein [Source:UniProtKB/TrEMBL;Acc:H0YQ89]
ENSTGUG00000000436	13	3475708	3475959		Uncharacterized protein [Source:UniProtKB/TrEMBL;Acc:H0YQ90]
ENSTGUG00000000451	13	3599554	3604216	HK3	hexokinase 3 (white cell) [Source:HGNC Symbol;Acc:4925]
ENSTGUG00000000543	13	3698434	3700686	NOP16	NOP16 nucleolar protein [Source:HGNC Symbol;Acc:26934]
ENSTGUG00000000548	13	3701365	3706684	KIAA1191	KIAA1191 [Source:HGNC Symbol;Acc:29209]
ENSTGUG00000000558	13	3726092	3728921		Uncharacterized protein [Source:UniProtKB/TrEMBL;Acc:H0YQL0]
ENSTGUG00000000561	13	3852630	3852759
ENSTGUG00000000572	13	3895506	3900183
ENSTGUG00000000631	13	4715974	4720997		Uncharacterized protein [Source:UniProtKB/TrEMBL;Acc:H0YQT8]
ENSTGUG00000000675	13	4828021	4828707	B5FX93_TAEGU	mediator of RNA polymerase II transcription subunit 7 [Source:RefSeq peptide;Acc:NP_001232106]
ENSTGUG00000000677	13	4830452	4835848		Uncharacterized protein [Source:UniProtKB/TrEMBL;Acc:H0YQX9]
ENSTGUG00000000719	13	5731935	5739123	FAM114A2	family with sequence similarity 114, member A2 [Source:HGNC Symbol;Acc:1333]
ENSTGUG00000000792	13	6605603	6606581		Uncharacterized protein [Source:UniProtKB/TrEMBL;Acc:H0YRA0]
ENSTGUG00000000799	13	6622021	6632832	ANXA6	annexin A6 [Source:HGNC Symbol;Acc:544]
ENSTGUG00000000861	13	6696573	6700404	MYOZ3	myozenin 3 [Source:HGNC Symbol;Acc:18565]
ENSTGUG00000000864	13	6703951	6706684	SYNPO	synaptopodin [Source:HGNC Symbol;Acc:30672]
ENSTGUG00000000867	13	6720370	6800481	TCOF1	Treacher Collins-Franceschetti syndrome 1 [Source:HGNC Symbol;Acc:11654]
ENSTGUG00000000983	13	7070597	7103957	FLT4	fms-related tyrosine kinase 4 [Source:HGNC Symbol;Acc:3767]
ENSTGUG00000001033	13	7215017	7266947
ENSTGUG00000001074	13	7342568	7346095		Uncharacterized protein [Source:UniProtKB/TrEMBL;Acc:H0YS49]
ENSTGUG00000001155	13	7998907	8009941		Uncharacterized protein [Source:UniProtKB/TrEMBL;Acc:H0YSC9]
ENSTGUG00000001194	13	8455142	8490592	KLHL3	kelch-like family member 3 [Source:HGNC Symbol;Acc:6354]
ENSTGUG00000001204	13	8568948	8837824		Uncharacterized protein [Source:UniProtKB/TrEMBL;Acc:H0YSI2]
ENSTGUG00000001216	13	9195811	9218532		Uncharacterized protein [Source:UniProtKB/TrEMBL;Acc:H0YSK2]
ENSTGUG00000001346	13	11189136	11189276		Uncharacterized protein [Source:UniProtKB/TrEMBL;Acc:H0YSX5]
ENSTGUG00000001377	13	11441598	11459341	RAD50	RAD50 homolog (S. cerevisiae) [Source:HGNC Symbol;Acc:9816]
ENSTGUG00000001419	13	11677740	11727882		Uncharacterized protein [Source:UniProtKB/TrEMBL;Acc:H0YT59]
ENSTGUG00000001488	13	14631580	14709931	WWC1	WW and C2 domain containing 1 [Source:HGNC Symbol;Acc:29435]
ENSTGUG00000001510	13	14803762	14811262	PANK3	pantothenate kinase 3 [Source:HGNC Symbol;Acc:19365]
ENSTGUG00000001567	13	15462252	15469947	FAM196B	family with sequence similarity 196, member B [Source:HGNC Symbol;Acc:37271]
ENSTGUG00000001576	13	15708178	15718550	IK	IK cytokine, down-regulator of HLA II [Source:HGNC Symbol;Acc:5958]
ENSTGUG00000001594	13	15719950	15720039	LOC100190276	putative NADH dehydrogenase 1 alpha subcomplex 2 variant 1 [Source:RefSeq peptide;Acc:NP_001232255]
ENSTGUG00000001629	13	16314305	16325213	CYSTM1	cysteine-rich transmembrane module containing 1 [Source:HGNC Symbol;Acc:30239]
ENSTGUG00000001632	13	16328841	16358319	B5G1I3_TAEGU	putative prefoldin 1 variant 1 [Source:RefSeq peptide;Acc:NP_001232577]
ENSTGUG00000001634	13	16362185	16366170	HBEGF	heparin-binding EGF-like growth factor [Source:HGNC Symbol;Acc:3059]
ENSTGUG00000001700	13	16615492	16711395	PCDHAC2	protocadherin alpha subfamily C, 2 [Source:HGNC Symbol;Acc:8677]
ENSTGUG00000002295	17	27174	45387	DPP7	dipeptidyl-peptidase 7 [Source:HGNC Symbol;Acc:14892]
ENSTGUG00000002339	17	155970	157758	TMEM141	transmembrane protein 141 [Source:HGNC Symbol;Acc:28211]
ENSTGUG00000002411	17	202307	203350	FUT7	fucosyltransferase 7 (alpha (1,3) fucosyltransferase) [Source:HGNC Symbol;Acc:4018]
ENSTGUG00000002426	17	269726	274125	FBXW5	F-box and WD repeat domain containing 5 [Source:HGNC Symbol;Acc:13613]
ENSTGUG00000002446	17	301729	304858	LOC100190496	putative endothelial differentiation-related factor 1 variant 1 [Source:RefSeq peptide;Acc:NP_001232156]
ENSTGUG00000002544	17	709722	714232	ENTPD8	ectonucleoside triphosphate diphosphohydrolase 8 [Source:HGNC Symbol;Acc:24860]
ENSTGUG00000002610	17	1275364	1278801		Uncharacterized protein [Source:UniProtKB/TrEMBL;Acc:H0YWL2]
ENSTGUG00000002617	17	1282199	1290655	BSPRY	B-box and SPRY domain containing [Source:HGNC Symbol;Acc:18232]
ENSTGUG00000002638	17	1310525	1311061	LOC100190078	putative CDC26 subunit of anaphase promoting complex [Source:RefSeq peptide;Acc:NP_001232407]
ENSTGUG00000002736	17	1573761	1621617	NSMF	NMDA receptor synaptonuclear signaling and neuronal migration factor [Source:HGNC Symbol;Acc:29843]
ENSTGUG00000002767	17	1676194	1677465	TOR4A	torsin family 4, member A [Source:HGNC Symbol;Acc:25981]
ENSTGUG00000002786	17	1750933	1751100		Uncharacterized protein [Source:UniProtKB/TrEMBL;Acc:H0YX38]
ENSTGUG00000002819	17	1981162	2040975
ENSTGUG00000002888	18	888683	896820	COG1	component of oligomeric golgi complex 1 [Source:HGNC Symbol;Acc:6545]
ENSTGUG00000002918	18	906479	907613		Uncharacterized protein [Source:UniProtKB/TrEMBL;Acc:H0YXH6]
ENSTGUG00000002950	18	1011660	1013534	LOC100190160	uncharacterized protein LOC100190160 [Source:RefSeq peptide;Acc:NP_001232631]
ENSTGUG00000002956	18	1015984	1018652	OXLD1	oxidoreductase-like domain containing 1 [Source:HGNC Symbol;Acc:27901]
ENSTGUG00000002972	18	1108936	1117989	AZI1	5-azacytidine induced 1 [Source:HGNC Symbol;Acc:29511]
ENSTGUG00000002985	18	1119678	1119911		Uncharacterized protein [Source:UniProtKB/TrEMBL;Acc:H0YXP9]
ENSTGUG00000003019	18	1174447	1180700	CHMP6	charged multivesicular body protein 6 [Source:HGNC Symbol;Acc:25675]
ENSTGUG00000003028	18	1185709	1281025	RPTOR	regulatory associated protein of MTOR, complex 1 [Source:HGNC Symbol;Acc:30287]
ENSTGUG00000003061	19	90409	95881	TBL2	transducin (beta)-like 2 [Source:HGNC Symbol;Acc:11586]
ENSTGUG00000003062	18	1311661	1319551		Uncharacterized protein [Source:UniProtKB/TrEMBL;Acc:H0YXY1]
ENSTGUG00000003072	17	2446763	2447771	SLC31A2	solute carrier family 31 (copper transporters), member 2 [Source:HGNC Symbol;Acc:11017]
ENSTGUG00000003085	19	151329	181001
ENSTGUG00000003143	18	1401181	1424254	TBC1D16	TBC1 domain family, member 16 [Source:HGNC Symbol;Acc:28356]
ENSTGUG00000003149	18	1442104	1445251	CBX4	chromobox homolog 4 [Source:HGNC Symbol;Acc:1554]
ENSTGUG00000003166	18	1479287	1481601	ENPP7	ectonucleotide pyrophosphatase/phosphodiesterase 7 [Source:HGNC Symbol;Acc:23764]
ENSTGUG00000003185	17	2587832	2593322	C9orf91	chromosome 9 open reading frame 91 [Source:HGNC Symbol;Acc:24513]
ENSTGUG00000003190	17	2666413	2681445	TNFSF15	tumor necrosis factor (ligand) superfamily, member 15 [Source:HGNC Symbol;Acc:11931]
ENSTGUG00000003201	19	319722	320915		Uncharacterized protein [Source:UniProtKB/TrEMBL;Acc:H0YYC1]
ENSTGUG00000003204	18	1589531	1594019		Uncharacterized protein [Source:UniProtKB/TrEMBL;Acc:H0YYB8]
ENSTGUG00000003209	19	337336	339014	CCL5	chemokine (C-C motif) ligand 5 [Source:HGNC Symbol;Acc:10632]
ENSTGUG00000003247	14	447968	454955		Uncharacterized protein [Source:UniProtKB/TrEMBL;Acc:H0YYH0]
ENSTGUG00000003249	19	380110	392760		Uncharacterized protein [Source:UniProtKB/TrEMBL;Acc:H0YYJ8]
ENSTGUG00000003265	14	621015	642640
ENSTGUG00000003290	14	1089420	1104616	CCNF	cyclin F [Source:HGNC Symbol;Acc:1591]
ENSTGUG00000003314	19	566990	589948	MTMR4	myotubularin related protein 4 [Source:HGNC Symbol;Acc:7452]
ENSTGUG00000003327	17	3596109	3688472		Uncharacterized protein [Source:UniProtKB/TrEMBL;Acc:H0YYR0]
ENSTGUG00000003350	17	4306078	4368423	DBC1	deleted in bladder cancer 1 [Source:HGNC Symbol;Acc:2687]
ENSTGUG00000003359	19	730640	741254	ELN	elastin [Source:HGNC Symbol;Acc:3327]
ENSTGUG00000003393	17	5011349	5036248	MEGF9	multiple EGF-like-domains 9 [Source:HGNC Symbol;Acc:3234]
ENSTGUG00000003451	10	590188	594271	CHRNA5	cholinergic receptor, nicotinic, alpha 5 (neuronal) [Source:HGNC Symbol;Acc:1959]
ENSTGUG00000003465	14	1445217	1453239	NAGPA	N-acetylglucosamine-1-phosphodiester alpha-N-acetylglucosaminidase [Source:HGNC Symbol;Acc:17378]
ENSTGUG00000003472	18	1732657	1740270	P4HB	prolyl 4-hydroxylase, beta polypeptide [Source:HGNC Symbol;Acc:8548]
ENSTGUG00000003475	19	1079337	1385602	WBSCR17	Williams-Beuren syndrome chromosome region 17 [Source:HGNC Symbol;Acc:16347]
ENSTGUG00000003485	10	721735	750788	UBE2Q2	ubiquitin-conjugating enzyme E2Q family member 2 [Source:HGNC Symbol;Acc:19248]
ENSTGUG00000003531	10	816325	871882	C15orf27	chromosome 15 open reading frame 27 [Source:HGNC Symbol;Acc:26763]
ENSTGUG00000003535	17	5331763	5361779		Uncharacterized protein [Source:UniProtKB/TrEMBL;Acc:H0YZB1]
ENSTGUG00000003552	17	5374125	5374580	DPM2	dolichyl-phosphate mannosyltransferase polypeptide 2, regulatory subunit [Source:HGNC Symbol;Acc:3006]
ENSTGUG00000003556	17	5380700	5381723	ST6GALNAC6	ST6 (alpha-N-acetyl-neuraminyl-2,3-beta-galactosyl-1,3)-N-acetylgalactosaminide alpha-2,6-sialyltransferase 6 [Source:HGNC Symbol;Acc:23364]
ENSTGUG00000003587	18	1790913	1791818	MYADML2	myeloid-associated differentiation marker-like 2 [Source:HGNC Symbol;Acc:34548]
ENSTGUG00000003600	17	5427098	5433388	SH2D3C	SH2 domain containing 3C [Source:HGNC Symbol;Acc:16884]
ENSTGUG00000003602	14	1674363	1681471	CCDC78	coiled-coil domain containing 78 [Source:HGNC Symbol;Acc:14153]
ENSTGUG00000003608	14	1702678	1703376		Uncharacterized protein [Source:UniProtKB/TrEMBL;Acc:H0YZH6]
ENSTGUG00000003615	14	1703832	1705387		Uncharacterized protein [Source:UniProtKB/TrEMBL;Acc:H0YZI5]
ENSTGUG00000003618	12	226538	354522	SUSD3	sushi domain containing 3 [Source:HGNC Symbol;Acc:28391]
ENSTGUG00000003631	14	1716948	1719404		Uncharacterized protein [Source:UniProtKB/TrEMBL;Acc:H0YZK5]
ENSTGUG00000003641	14	1717311	1717642		Uncharacterized protein [Source:UniProtKB/TrEMBL;Acc:H0YZK7]
ENSTGUG00000003648	17	5439647	5441202	PTRH1	peptidyl-tRNA hydrolase 1 homolog (S. cerevisiae) [Source:HGNC Symbol;Acc:27039]
ENSTGUG00000003651	14	1725551	1753170	WDR90	WD repeat domain 90 [Source:HGNC Symbol;Acc:26960]
ENSTGUG00000003658	17	5482258	5488157	SLC27A4	solute carrier family 27 (fatty acid transporter), member 4 [Source:HGNC Symbol;Acc:10998]
ENSTGUG00000003681	14	1756724	1770544	TTC18	tetratricopeptide repeat domain 18 [Source:HGNC Symbol;Acc:30726]
ENSTGUG00000003685	10	1189721	1220067		Uncharacterized protein [Source:UniProtKB/TrEMBL;Acc:H0YZQ5]
ENSTGUG00000003688	10	1269415	1454119		Uncharacterized protein [Source:UniProtKB/TrEMBL;Acc:H0YZQ7]
ENSTGUG00000003696	17	5494005	5498773	COQ4	coenzyme Q4 homolog (S. cerevisiae) [Source:HGNC Symbol;Acc:19693]
ENSTGUG00000003703	10	1454331	1456172	LINGO1	leucine rich repeat and Ig domain containing 1 [Source:HGNC Symbol;Acc:21205]
ENSTGUG00000003704	17	5499738	5503313	TRUB2	TruB pseudouridine (psi) synthase homolog 2 (E. coli) [Source:HGNC Symbol;Acc:17170]
ENSTGUG00000003720	10	1712737	1715860	SNX33	sorting nexin 33 [Source:HGNC Symbol;Acc:28468]
ENSTGUG00000003724	10	1717008	1725033	SNUPN	snurportin 1 [Source:HGNC Symbol;Acc:14245]
ENSTGUG00000003751	14	1810964	1900303	RAB11FIP3	RAB11 family interacting protein 3 (class II) [Source:HGNC Symbol;Acc:17224]
ENSTGUG00000003753	19	3358579	3366197	NCF1	neutrophil cytosolic factor 1 [Source:HGNC Symbol;Acc:7660]
ENSTGUG00000003803	12	1109090	1128694	HDAC11	histone deacetylase 11 [Source:HGNC Symbol;Acc:19086]
ENSTGUG00000003825	19	3584994	3640722	CLIP2	CAP-GLY domain containing linker protein 2 [Source:HGNC Symbol;Acc:2586]
ENSTGUG00000003828	17	5614916	5622210	CIZ1	CDKN1A interacting zinc finger protein 1 [Source:HGNC Symbol;Acc:16744]
ENSTGUG00000003833	10	1784402	1787852	NEIL1	nei endonuclease VIII-like 1 (E. coli) [Source:HGNC Symbol;Acc:18448]
ENSTGUG00000003849	17	5622735	5625915	CI016_TAEGU	UPF0184 protein C9orf16 homolog [Source:UniProtKB/Swiss-Prot;Acc:B5FY93]
ENSTGUG00000003937	17	5682590	5721449
ENSTGUG00000003973	10	1938430	1940832	CPLX3	complexin 3 [Source:HGNC Symbol;Acc:27652]
ENSTGUG00000003984	12	1703828	1710697		Uncharacterized protein [Source:UniProtKB/TrEMBL;Acc:H0Z0L9]
ENSTGUG00000003998	12	1716888	1720489		Uncharacterized protein [Source:UniProtKB/TrEMBL;Acc:H0Z0M3]
ENSTGUG00000004012	10	2016204	2017480	CLK3	CDC-like kinase 3 [Source:HGNC Symbol;Acc:2071]
ENSTGUG00000004102	14	2601986	2603604		Uncharacterized protein [Source:UniProtKB/TrEMBL;Acc:H0Z0Y0]
ENSTGUG00000004169	11	690043	708507	ZDHHC7	zinc finger, DHHC-type containing 7 [Source:HGNC Symbol;Acc:18459]
ENSTGUG00000004177	14	2770676	2779100	DNASE1L2	deoxyribonuclease I-like 2 [Source:HGNC Symbol;Acc:2958]
ENSTGUG00000004193	10	2671025	2673429		Uncharacterized protein [Source:UniProtKB/TrEMBL;Acc:H0Z170]
ENSTGUG00000004201	17	5827179	5831651	C9orf114	chromosome 9 open reading frame 114 [Source:HGNC Symbol;Acc:26933]
ENSTGUG00000004202	18	2476833	2498025	AXIN2	axin 2 [Source:HGNC Symbol;Acc:904]
ENSTGUG00000004211	14	2792016	2802098	CLCN7	chloride channel, voltage-sensitive 7 [Source:HGNC Symbol;Acc:2025]
ENSTGUG00000004233	17	5855474	5860651	LRRC8A	leucine rich repeat containing 8 family, member A [Source:HGNC Symbol;Acc:19027]
ENSTGUG00000004261	11	925238	933022	COTL1	coactosin-like 1 (Dictyostelium) [Source:HGNC Symbol;Acc:18304]
ENSTGUG00000004266	19	4427930	4437664		Uncharacterized protein [Source:UniProtKB/TrEMBL;Acc:H0Z1I3]
ENSTGUG00000004362	17	5979911	5989499		Uncharacterized protein [Source:UniProtKB/TrEMBL;Acc:H0Z1S2]
ENSTGUG00000004378	11	2082083	2089664	MPHOSPH6	M-phase phosphoprotein 6 [Source:HGNC Symbol;Acc:7214]
ENSTGUG00000004385	18	2932267	2974670	CACNG4	calcium channel, voltage-dependent, gamma subunit 4 [Source:HGNC Symbol;Acc:1408]
ENSTGUG00000004388	11	2150458	2160336		Uncharacterized protein [Source:UniProtKB/TrEMBL;Acc:H0Z1S9]
ENSTGUG00000004416	10	2841670	2846888	GRAMD2	GRAM domain containing 2 [Source:HGNC Symbol;Acc:27287]
ENSTGUG00000004427	17	6155228	6168134	CCER1	coiled-coil glutamate-rich protein 1 [Source:HGNC Symbol;Acc:28373]
ENSTGUG00000004463	17	6246901	6250138	TOR1A	torsin family 1, member A (torsin A) [Source:HGNC Symbol;Acc:3098]
ENSTGUG00000004472	11	2287529	2415778	CMIP	c-Maf inducing protein [Source:HGNC Symbol;Acc:24319]
ENSTGUG00000004503	17	6259698	6273998		Ubiquitin carboxyl-terminal hydrolase [Source:UniProtKB/TrEMBL;Acc:H0Z279]
ENSTGUG00000004546	14	3234452	3276141	GSG1L	GSG1-like [Source:HGNC Symbol;Acc:28283]
ENSTGUG00000004609	17	6431562	6448898	B5FX84_TAEGU	putative frequenin [Source:RefSeq peptide;Acc:NP_001232084]
ENSTGUG00000004631	10	3175791	3177234	SNX1	sorting nexin 1 [Source:HGNC Symbol;Acc:11172]
ENSTGUG00000004640	11	4035498	4040527	NDRG4	NDRG family member 4 [Source:HGNC Symbol;Acc:14466]
ENSTGUG00000004683	18	3408917	3410311	MILR1	mast cell immunoglobulin-like receptor 1 [Source:HGNC Symbol;Acc:27570]
ENSTGUG00000004687	18	3420457	3438852		Uncharacterized protein [Source:UniProtKB/TrEMBL;Acc:H0Z2N0]
ENSTGUG00000004712	10	3392270	3401576	OAZ2	ornithine decarboxylase antizyme 2 [Source:RefSeq peptide;Acc:NP_001136257]
ENSTGUG00000004718	12	4162341	4185084	HEMK1	HemK methyltransferase family member 1 [Source:HGNC Symbol;Acc:24923]
ENSTGUG00000004724	12	4241293	4242494	CISH	cytokine inducible SH2-containing protein [Source:HGNC Symbol;Acc:1984]
ENSTGUG00000004729	12	4256355	4306559	MAPKAPK3	mitogen-activated protein kinase-activated protein kinase 3 [Source:HGNC Symbol;Acc:6888]
ENSTGUG00000004759	11	4142729	4145747	C16orf80	chromosome 16 open reading frame 80 [Source:HGNC Symbol;Acc:29523]
ENSTGUG00000004799	14	6173870	6193348	EMP2	epithelial membrane protein 2 [Source:HGNC Symbol;Acc:3334]
ENSTGUG00000004810	14	6251368	6257041	NUBP1	nucleotide binding protein 1 [Source:HGNC Symbol;Acc:8041]
ENSTGUG00000004854	10	3535347	3538929	NMB	neuromedin B [Source:HGNC Symbol;Acc:7842]
ENSTGUG00000004864	10	3574922	3584344		Uncharacterized protein [Source:UniProtKB/TrEMBL;Acc:H0Z355]
ENSTGUG00000004888	12	4653808	4698809	RAD54L2	RAD54-like 2 (S. cerevisiae) [Source:HGNC Symbol;Acc:29123]
ENSTGUG00000004907	12	4704471	4714353		Uncharacterized protein [Source:UniProtKB/TrEMBL;Acc:H0Z3F8]
ENSTGUG00000004932	19	5695757	5708589		DNA ligase [Source:UniProtKB/TrEMBL;Acc:H0Z3J4]
ENSTGUG00000004988	15	1818382	1833367	SCARB1	scavenger receptor class B, member 1 [Source:HGNC Symbol;Acc:1664]
ENSTGUG00000005007	17	6941054	6994550	RAPGEF1	Rap guanine nucleotide exchange factor (GEF) 1 [Source:HGNC Symbol;Acc:4568]
ENSTGUG00000005053	11	4365972	4371779	GFOD2	glucose-fructose oxidoreductase domain containing 2 [Source:HGNC Symbol;Acc:28159]
ENSTGUG00000005058	11	4379326	4386245	ENKD1	enkurin domain containing 1 [Source:HGNC Symbol;Acc:25246]
ENSTGUG00000005074	14	7132320	7307886	SHISA9	shisa homolog 9 (Xenopus laevis) [Source:HGNC Symbol;Acc:37231]
ENSTGUG00000005087	11	4410123	4418567	CETP	cholesteryl ester transfer protein, plasma [Source:HGNC Symbol;Acc:1869]
ENSTGUG00000005091	9	114259	200146	CLSTN2	calsyntenin 2 [Source:HGNC Symbol;Acc:17448]
ENSTGUG00000005152	18	4295900	4305197	USP43	ubiquitin specific peptidase 43 [Source:HGNC Symbol;Acc:20072]
ENSTGUG00000005164	18	4315654	4319330	PIK3R5	phosphoinositide-3-kinase, regulatory subunit 5 [Source:HGNC Symbol;Acc:30035]
ENSTGUG00000005187	12	4985356	4987445	AMT	aminomethyltransferase [Source:HGNC Symbol;Acc:473]
ENSTGUG00000005201	18	4581931	4663145	MYH10	myosin, heavy chain 10, non-muscle [Source:HGNC Symbol;Acc:7568]
ENSTGUG00000005221	17	7515532	7532117		Uncharacterized protein [Source:UniProtKB/TrEMBL;Acc:H0Z4C9]
ENSTGUG00000005282	17	7553082	7558896		Uncharacterized protein [Source:UniProtKB/TrEMBL;Acc:H0Z4F4]
ENSTGUG00000005299	11	4679823	4680086		Uncharacterized protein [Source:UniProtKB/TrEMBL;Acc:H0Z4E9]
ENSTGUG00000005300	11	4681526	4684395		Uncharacterized protein [Source:UniProtKB/TrEMBL;Acc:H0Z4F0]
ENSTGUG00000005312	11	4727832	4755717	EDC4	enhancer of mRNA decapping 4 [Source:HGNC Symbol;Acc:17157]
ENSTGUG00000005317	12	5117404	5120892	LOC100189963	putative scotin protein [Source:RefSeq peptide;Acc:NP_001232076]
ENSTGUG00000005323	12	5129461	5140743	ATRIP	ATR interacting protein [Source:HGNC Symbol;Acc:33499]
ENSTGUG00000005346	9	981142	1023985
ENSTGUG00000005351	17	7587348	7608408	RALGDS	ral guanine nucleotide dissociation stimulator [Source:HGNC Symbol;Acc:9842]
ENSTGUG00000005362	12	5239036	5272377	ASPN	asporin [Source:HGNC Symbol;Acc:14872]
ENSTGUG00000005463	17	7667257	7670511	LOC100190178	putative ribosomal protein L7a [Source:RefSeq peptide;Acc:NP_001232675]
ENSTGUG00000005471	12	5634131	5658134	SFMBT1	Scm-like with four mbt domains 1 [Source:HGNC Symbol;Acc:20255]
ENSTGUG00000005476	9	1517104	1517256	OTOS	otospiralin [Source:HGNC Symbol;Acc:22644]
ENSTGUG00000005485	17	7671081	7676756		Uncharacterized protein [Source:UniProtKB/TrEMBL;Acc:H0Z4Z7]
ENSTGUG00000005497	17	7677273	7679787	LOC100190571	putative surfeit 2 [Source:RefSeq peptide;Acc:NP_001232358]
ENSTGUG00000005504	11	4836266	4841195	LOC100190414	putative HSPC171 protein variant 2 [Source:RefSeq peptide;Acc:NP_001232627]
ENSTGUG00000005637	9	2848055	2859933	FAM168B	family with sequence similarity 168, member B [Source:HGNC Symbol;Acc:27016]
ENSTGUG00000005642	9	2898160	2906398	B5FXF7_TAEGU	putative evectin-2 pleckstrin homology domain containing family B member 2 [Source:RefSeq peptide;Acc:NP_001232249]
ENSTGUG00000005651	18	4669357	4678859	NDEL1	nudE nuclear distribution E homolog (A. nidulans)-like 1 [Source:HGNC Symbol;Acc:17620]
ENSTGUG00000005680	11	4982298	4986611	ACD	adrenocortical dysplasia homolog (mouse) [Source:HGNC Symbol;Acc:25070]
ENSTGUG00000005775	19	6758551	6781372	RPA1	replication protein A1, 70kDa [Source:HGNC Symbol;Acc:10289]
ENSTGUG00000005800	17	8320685	8355067	RXRA	retinoid X receptor, alpha [Source:HGNC Symbol;Acc:10477]
ENSTGUG00000005828	18	5386249	5450029	MAP2K4	mitogen-activated protein kinase kinase 4 [Source:HGNC Symbol;Acc:6844]
ENSTGUG00000005866	19	6967608	6969552	SRR	serine racemase [Source:HGNC Symbol;Acc:14398]
ENSTGUG00000005867	18	5462599	5464761	ADPRM	ADP-ribose/CDP-alcohol diphosphatase, manganese-dependent [Source:HGNC Symbol;Acc:30925]
ENSTGUG00000005868	9	4268971	4269330	CEP19	centrosomal protein 19kDa [Source:HGNC Symbol;Acc:28209]
ENSTGUG00000005873	9	4289378	4291953	FBXO45	F-box protein 45 [Source:HGNC Symbol;Acc:29148]
ENSTGUG00000005878	18	5477380	5493688	MYH3	myosin, heavy chain 3, skeletal muscle, embryonic [Source:HGNC Symbol;Acc:7573]
ENSTGUG00000005902	11	5235565	5281050	SETD6	SET domain containing 6 [Source:HGNC Symbol;Acc:26116]
ENSTGUG00000005910	14	8691318	8856327	LOC100228353	putative NADH dehydrogenase 1 alpha/beta subcomplex [Source:RefSeq peptide;Acc:NP_001232434]
ENSTGUG00000005911	11	5268040	5569124	AGRP	agouti related protein homolog (mouse) [Source:HGNC Symbol;Acc:330]
ENSTGUG00000005936	14	8766829	8776544	SCNN1B	sodium channel, non-voltage-gated 1, beta subunit [Source:HGNC Symbol;Acc:10600]
ENSTGUG00000005963	9	4441501	4453768	TRPM2	transient receptor potential cation channel, subfamily M, member 2 [Source:HGNC Symbol;Acc:12339]
ENSTGUG00000005973	11	5350831	5357058	GOT2	glutamic-oxaloacetic transaminase 2, mitochondrial (aspartate aminotransferase 2) [Source:HGNC Symbol;Acc:4433]
ENSTGUG00000006041	19	7123010	7123533
ENSTGUG00000006069	12	6454222	6462375	ALAS1	aminolevulinate, delta-, synthase 1 [Source:HGNC Symbol;Acc:396]
ENSTGUG00000006078	11	5576767	5577399	D8UWE2_TAEGU	interleukin-34 precursor [Source:RefSeq peptide;Acc:NP_001180191]
ENSTGUG00000006101	19	7156539	7176369	SUPT6H	suppressor of Ty 6 homolog (S. cerevisiae) [Source:HGNC Symbol;Acc:11470]
ENSTGUG00000006131	14	8839594	8843889	B5G4S6_TAEGU	putative dynactin 5 p25 [Source:RefSeq peptide;Acc:NP_001232268]
ENSTGUG00000006153	10	6747883	6771585	AQP9	aquaporin 9 [Source:HGNC Symbol;Acc:643]
ENSTGUG00000006155	15	3293337	3308228	BCL7A	B-cell CLL/lymphoma 7A [Source:HGNC Symbol;Acc:1004]
ENSTGUG00000006158	15	3341191	3358128	MLXIP	MLX interacting protein [Source:HGNC Symbol;Acc:17055]
ENSTGUG00000006173	15	3369752	3372405	LRRC43	leucine rich repeat containing 43 [Source:HGNC Symbol;Acc:28562]
ENSTGUG00000006185	14	8927529	8950370	RBBP6	retinoblastoma binding protein 6 [Source:HGNC Symbol;Acc:9889]
ENSTGUG00000006190	19	7194949	7202823	NEK8	NIMA-related kinase 8 [Source:HGNC Symbol;Acc:13387]
ENSTGUG00000006208	14	8971757	8975430	CACNG3	calcium channel, voltage-dependent, gamma subunit 3 [Source:HGNC Symbol;Acc:1407]
ENSTGUG00000006215	14	9003051	9021754	PRKCB	protein kinase C, beta [Source:HGNC Symbol;Acc:9395]
ENSTGUG00000006291	12	6669769	6673347	SEMA3G	sema domain, immunoglobulin domain (Ig), short basic domain, secreted, (semaphorin) 3G [Source:HGNC Symbol;Acc:30400]
ENSTGUG00000006306	15	3487404	3500184	RSRC2	arginine/serine-rich coiled-coil 2 [Source:HGNC Symbol;Acc:30559]
ENSTGUG00000006323	11	5772987	5788605	RFWD3	ring finger and WD repeat domain 3 [Source:HGNC Symbol;Acc:25539]
ENSTGUG00000006330	10	7346623	7353833	MNS1	meiosis-specific nuclear structural 1 [Source:HGNC Symbol;Acc:29636]
ENSTGUG00000006334	17	9065803	9107197		Uncharacterized protein [Source:UniProtKB/TrEMBL;Acc:H0Z7H2]
ENSTGUG00000006344	12	6680391	6684420		Uncharacterized protein [Source:UniProtKB/TrEMBL;Acc:H0Z7J0]
ENSTGUG00000006353	14	9194947	9308944	RAB26	RAB26, member RAS oncogene family [Source:HGNC Symbol;Acc:14259]
ENSTGUG00000006371	14	9263334	9309024	PKD1	polycystic kidney disease 1 (autosomal dominant) [Source:HGNC Symbol;Acc:9008]
ENSTGUG00000006376	12	6686149	6686843	ABHD14A	abhydrolase domain containing 14A [Source:HGNC Symbol;Acc:24538]
ENSTGUG00000006393	12	6689694	6692486	PCBP4	poly(rC) binding protein 4 [Source:HGNC Symbol;Acc:8652]
ENSTGUG00000006399	15	3547067	3547222		Uncharacterized protein [Source:UniProtKB/TrEMBL;Acc:H0Z7L5]
ENSTGUG00000006424	10	7480671	7481372		Uncharacterized protein [Source:UniProtKB/TrEMBL;Acc:H0Z7P4]
ENSTGUG00000006437	14	9314946	9345961	TSC2	tuberous sclerosis 2 [Source:HGNC Symbol;Acc:12363]
ENSTGUG00000006452	17	9431237	9467329
ENSTGUG00000006474	19	7625833	7635402	EFCAB5	EF-hand calcium binding domain 5 [Source:HGNC Symbol;Acc:24801]
ENSTGUG00000006490	15	3733705	3734469	FAM109A	family with sequence similarity 109, member A [Source:HGNC Symbol;Acc:26509]
ENSTGUG00000006533	11	6079530	6080701	LOC100190731	putative metallothionein II variant 2 [Source:RefSeq peptide;Acc:NP_001232079]
ENSTGUG00000006547	11	6094564	6114024	BBS2	Bardet-Biedl syndrome 2 [Source:HGNC Symbol;Acc:967]
ENSTGUG00000006556	14	9346974	9352462	NTHL1	nth endonuclease III-like 1 (E. coli) [Source:HGNC Symbol;Acc:8028]
ENSTGUG00000006560	19	7709077	7730482		Uncharacterized protein [Source:UniProtKB/TrEMBL;Acc:H0Z864]
ENSTGUG00000006617	19	7776937	7806974	TUSC5	tumor suppressor candidate 5 [Source:HGNC Symbol;Acc:29592]
ENSTGUG00000006631	12	6899241	6900245	GPX1	glutathione peroxidase 1 [Source:RefSeq peptide;Acc:NP_001130041]
ENSTGUG00000006642	10	8463462	8479660		Uncharacterized protein [Source:UniProtKB/TrEMBL;Acc:H0Z8C6]
ENSTGUG00000006650	19	7818021	7821424	B5FZU2_TAEGU	putative translocase of inner mitochondrial membrane 22 variant 1-like protein [Source:RefSeq peptide;Acc:NP_001232671]
ENSTGUG00000006681	17	9646706	9656794	GSN	gelsolin [Source:HGNC Symbol;Acc:4620]
ENSTGUG00000006699	15	3967981	3997678		Uncharacterized protein [Source:UniProtKB/TrEMBL;Acc:H0Z8N6]
ENSTGUG00000006714	11	6498110	6503633	TRADD	TNFRSF1A-associated via death domain [Source:HGNC Symbol;Acc:12030]
ENSTGUG00000006764	9	5259129	5262656	C21orf2	chromosome 21 open reading frame 2 [Source:HGNC Symbol;Acc:1260]
ENSTGUG00000006792	11	6579619	6583878	SLC38A8	solute carrier family 38, member 8 [Source:HGNC Symbol;Acc:32434]
ENSTGUG00000006833	14	9606480	9606590	LOC100190662	putative guanine nucleotide binding protein 13 gamma [Source:RefSeq peptide;Acc:NP_001232607]
ENSTGUG00000006834	14	9611122	9623431		Uncharacterized protein [Source:UniProtKB/TrEMBL;Acc:H0Z8X3]
ENSTGUG00000006840	14	9662694	9804060
ENSTGUG00000006842	11	6680824	6686009	OSGIN1	oxidative stress induced growth inhibitor 1 [Source:HGNC Symbol;Acc:30093]
ENSTGUG00000006869	14	9942873	9943853	SSTR5	somatostatin receptor 5 [Source:HGNC Symbol;Acc:11334]
ENSTGUG00000006905	15	4221476	4237600	SART3	squamous cell carcinoma antigen recognized by T cells 3 [Source:HGNC Symbol;Acc:16860]
ENSTGUG00000006934	17	10058817	10112991	RABGAP1	RAB GTPase activating protein 1 [Source:HGNC Symbol;Acc:17155]
ENSTGUG00000006939	15	4238287	4240890	B5KFU6_TAEGU	putative IscU iron-sulfur cluster scaffold variant 1 [Source:RefSeq peptide;Acc:NP_001232035]
ENSTGUG00000006984	17	10135507	10157622	STRBP	spermatid perinuclear RNA binding protein [Source:HGNC Symbol;Acc:16462]
ENSTGUG00000006986	11	7040734	7078056	ESRP2	epithelial splicing regulatory protein 2 [Source:HGNC Symbol;Acc:26152]
ENSTGUG00000007019	14	10093952	10158953	B9D1	B9 protein domain 1 [Source:HGNC Symbol;Acc:24123]
ENSTGUG00000007033	9	6476387	6482616		Uncharacterized protein [Source:UniProtKB/TrEMBL;Acc:H0Z9I5]
ENSTGUG00000007049	11	7233406	7239615		Uncharacterized protein [Source:UniProtKB/TrEMBL;Acc:H0Z9M0]
ENSTGUG00000007059	19	8282321	8297746		Uncharacterized protein [Source:UniProtKB/TrEMBL;Acc:H0Z9N4]
ENSTGUG00000007071	15	4424120	4445868
ENSTGUG00000007073	9	6550828	6556452	DBR1	debranching enzyme homolog 1 (S. cerevisiae) [Source:HGNC Symbol;Acc:15594]
ENSTGUG00000007166	17	10631573	10631743
ENSTGUG00000007170	17	10633256	10671959	NR5A1	steroidogenic factor 1 [Source:RefSeq peptide;Acc:NP_001070160]
ENSTGUG00000007244	19	8435889	8615194	RNMTL1	RNA methyltransferase like 1 [Source:HGNC Symbol;Acc:18485]
ENSTGUG00000007248	19	8438501	8441569	GLOD4	glyoxalase domain containing 4 [Source:HGNC Symbol;Acc:14111]
ENSTGUG00000007314	11	7412529	7430876		Uncharacterized protein [Source:UniProtKB/TrEMBL;Acc:H0ZAD8]
ENSTGUG00000007321	15	4532631	4549780		Uncharacterized protein [Source:UniProtKB/TrEMBL;Acc:H0ZAG8]
ENSTGUG00000007334	19	8549461	8616454	DOC2B	double C2-like domains, beta [Source:HGNC Symbol;Acc:2986]
ENSTGUG00000007342	9	7046365	7121705	INPP5D	inositol polyphosphate-5-phosphatase, 145kDa [Source:HGNC Symbol;Acc:6079]
ENSTGUG00000007349	14	10593934	10640462	PEMT	phosphatidylethanolamine N-methyltransferase [Source:HGNC Symbol;Acc:8830]
ENSTGUG00000007363	14	10650479	10651617	RASD1	RAS, dexamethasone-induced 1 [Source:HGNC Symbol;Acc:15828]
ENSTGUG00000007375	10	10492876	10499698		Uncharacterized protein [Source:UniProtKB/TrEMBL;Acc:H0ZAK7]
ENSTGUG00000007398	15	4624888	4626933	TRPV4	transient receptor potential cation channel, subfamily V, member 4 [Source:HGNC Symbol;Acc:18083]
ENSTGUG00000007406	11	8831518	8839854	AKTIP	AKT interacting protein [Source:HGNC Symbol;Acc:16710]
ENSTGUG00000007416	19	8694422	8747472	PPM1E	protein phosphatase, Mg2+/Mn2+ dependent, 1E [Source:HGNC Symbol;Acc:19322]
ENSTGUG00000007423	14	10731382	10769431
ENSTGUG00000007426	11	8844693	8862729	RBL2	retinoblastoma-like 2 (p130) [Source:HGNC Symbol;Acc:9894]
ENSTGUG00000007429	9	7155938	7170094	SAG	S-antigen; retina and pineal gland (arrestin) [Source:HGNC Symbol;Acc:10521]
ENSTGUG00000007454	14	10809756	10812808	TNFRSF13B	tumor necrosis factor receptor superfamily, member 13B [Source:HGNC Symbol;Acc:18153]
ENSTGUG00000007490	12	9137688	9191621	NCKIPSD	NCK interacting protein with SH3 domain [Source:HGNC Symbol;Acc:15486]
ENSTGUG00000007497	17	11611308	11639502	GARNL3	GTPase activating Rap/RanGAP domain-like 3 [Source:HGNC Symbol;Acc:25425]
ENSTGUG00000007504	15	4694873	4698913		Transporter [Source:UniProtKB/TrEMBL;Acc:H0ZAY0]
ENSTGUG00000007533	15	4777963	4809454		Uncharacterized protein [Source:UniProtKB/TrEMBL;Acc:H0ZAZ9]
ENSTGUG00000007569	10	10668268	10676955	HDC	histidine decarboxylase [Source:HGNC Symbol;Acc:4855]
ENSTGUG00000007579	11	10472987	10473462
ENSTGUG00000007593	11	10534572	10556032	FBXO31	F-box protein 31 [Source:HGNC Symbol;Acc:16510]
ENSTGUG00000007597	10	10689786	10699997		Uncharacterized protein [Source:UniProtKB/TrEMBL;Acc:H0ZB79]
ENSTGUG00000007609	15	4915764	4966918	MYO18B	myosin XVIIIB [Source:HGNC Symbol;Acc:18150]
ENSTGUG00000007610	19	8932755	8933258	PTRH2	peptidyl-tRNA hydrolase 2 [Source:HGNC Symbol;Acc:24265]
ENSTGUG00000007644	12	9265326	9289830	COL7A1	collagen, type VII, alpha 1 [Source:HGNC Symbol;Acc:2214]
ENSTGUG00000007668	14	11353084	11359303	FSCN1	fascin homolog 1, actin-bundling protein (Strongylocentrotus purpuratus) [Source:HGNC Symbol;Acc:11148]
ENSTGUG00000007672	10	10885355	10894489	WHAMM	WAS protein homolog associated with actin, golgi membranes and microtubules [Source:HGNC Symbol;Acc:30493]
ENSTGUG00000007687	15	5073451	5078665		Uncharacterized protein [Source:UniProtKB/TrEMBL;Acc:H0ZBE8]
ENSTGUG00000007693	19	9028794	9034353	RNFT1	ring finger protein, transmembrane 1 [Source:HGNC Symbol;Acc:30206]
ENSTGUG00000007699	10	10989273	10989458	FAM103A1	family with sequence similarity 103, member A1 [Source:HGNC Symbol;Acc:31022]
ENSTGUG00000007706	15	5086224	5088974	SRRD	SRR1 domain containing [Source:HGNC Symbol;Acc:33910]
ENSTGUG00000007708	11	11137915	11141963	ZFPM1	zinc finger protein, FOG family member 1 [Source:HGNC Symbol;Acc:19762]
ENSTGUG00000007726	14	11550508	11562861	MMD2	monocyte to macrophage differentiation-associated 2 [Source:HGNC Symbol;Acc:30133]
ENSTGUG00000007775	15	5128458	5129928	CRYBA4	crystallin, beta A4 [Source:HGNC Symbol;Acc:2396]
ENSTGUG00000007783	14	11612818	11634695	FOXK1	forkhead box K1 [Source:HGNC Symbol;Acc:23480]
ENSTGUG00000007819	18	7751042	7828425	ST6GALNAC2	ST6 (alpha-N-acetyl-neuraminyl-2,3-beta-galactosyl-1,3)-N-acetylgalactosaminide alpha-2,6-sialyltransferase 2 [Source:HGNC Symbol;Acc:10867]
ENSTGUG00000007831	18	7770323	7783950	MXRA7	matrix-remodelling associated 7 [Source:HGNC Symbol;Acc:7541]
ENSTGUG00000007838	11	11402904	11410635		Uncharacterized protein [Source:UniProtKB/TrEMBL;Acc:H0ZBW2]
ENSTGUG00000007913	10	12005530	12009855		Uncharacterized protein [Source:UniProtKB/TrEMBL;Acc:H0ZC54]
ENSTGUG00000007915	11	11575660	11577968	CDK10	cyclin-dependent kinase 10 [Source:HGNC Symbol;Acc:1770]
ENSTGUG00000007958	15	5821043	5833405	KREMEN1	kringle containing transmembrane protein 1 [Source:HGNC Symbol;Acc:17550]
ENSTGUG00000007968	15	5851366	5860827		Uncharacterized protein [Source:UniProtKB/TrEMBL;Acc:H0ZCB2]
ENSTGUG00000007970	11	11585367	11608979	FANCA	Fanconi anemia, complementation group A [Source:HGNC Symbol;Acc:3582]
ENSTGUG00000007998	18	8048721	8062403	RNF157	ring finger protein 157 [Source:HGNC Symbol;Acc:29402]
ENSTGUG00000008002	12	10018786	10043024	ABTB1	ankyrin repeat and BTB (POZ) domain containing 1 [Source:HGNC Symbol;Acc:18275]
ENSTGUG00000008023	14	12225048	12248583	CARD11	caspase recruitment domain family, member 11 [Source:HGNC Symbol;Acc:16393]
ENSTGUG00000008024	11	11645486	11646430	MC1R	melanocortin 1 receptor (alpha melanocyte stimulating hormone receptor) [Source:HGNC Symbol;Acc:6929]
ENSTGUG00000008031	12	10087945	10098953	MCM2	minichromosome maintenance complex component 2 [Source:HGNC Symbol;Acc:6944]
ENSTGUG00000008049	14	12268422	12303133	GNA12	guanine nucleotide binding protein (G protein) alpha 12 [Source:HGNC Symbol;Acc:4380]
ENSTGUG00000008074	19	10154218	10261835	ACACA	acetyl-CoA carboxylase alpha [Source:HGNC Symbol;Acc:84]
ENSTGUG00000008088	11	11692198	11693780
ENSTGUG00000008114	18	8145951	8165498
ENSTGUG00000008123	10	12870546	12872724		Uncharacterized protein [Source:UniProtKB/TrEMBL;Acc:H0ZCQ8]
ENSTGUG00000008160	15	7120622	7120720		Uncharacterized protein [Source:UniProtKB/TrEMBL;Acc:H0ZCU4]
ENSTGUG00000008168	14	12637544	12646081	SNX8	sorting nexin 8 [Source:HGNC Symbol;Acc:14972]
ENSTGUG00000008180	14	12650885	12654085	NUDT1	nudix (nucleoside diphosphate linked moiety X)-type motif 1 [Source:HGNC Symbol;Acc:8048]
ENSTGUG00000008183	14	12654652	12656683	FTSJ2	FtsJ RNA methyltransferase homolog 2 (E. coli) [Source:HGNC Symbol;Acc:16352]
ENSTGUG00000008194	11	12365750	12388510		Uncharacterized protein [Source:UniProtKB/TrEMBL;Acc:H0ZCX9]
ENSTGUG00000008198	10	12993326	13017058	FANCI	Fanconi anemia, complementation group I [Source:HGNC Symbol;Acc:25568]
ENSTGUG00000008225	9	10644891	10649387	MRPL44	mitochondrial ribosomal protein L44 [Source:HGNC Symbol;Acc:16650]
ENSTGUG00000008241	18	8225876	8232550	TRIM47	tripartite motif containing 47 [Source:HGNC Symbol;Acc:19020]
ENSTGUG00000008256	11	12408670	12410242	DHODH	dihydroorotate dehydrogenase (quinone) [Source:HGNC Symbol;Acc:2867]
ENSTGUG00000008273	12	11245525	11254913	CHCHD4	coiled-coil-helix-coiled-coil-helix domain containing 4 [Source:HGNC Symbol;Acc:26467]
ENSTGUG00000008280	12	11256387	11265233		Uncharacterized protein [Source:UniProtKB/TrEMBL;Acc:H0ZD88]
ENSTGUG00000008285	11	12450226	12474902	AP1G1	adaptor-related protein complex 1, gamma 1 subunit [Source:HGNC Symbol;Acc:555]
ENSTGUG00000008303	19	10351715	10357396		Uncharacterized protein [Source:UniProtKB/TrEMBL;Acc:H0ZDC4]
ENSTGUG00000008343	18	8335309	8355568	ITGB4	integrin, beta 4 [Source:HGNC Symbol;Acc:6158]
ENSTGUG00000008352	14	13613097	13621428	CYP2W1	cytochrome P450, family 2, subfamily W, polypeptide 1 [Source:HGNC Symbol;Acc:20243]
ENSTGUG00000008364	10	13411495	13547373	NTRK3	neurotrophic tyrosine kinase, receptor, type 3 [Source:HGNC Symbol;Acc:8033]
ENSTGUG00000008368	19	10399588	10415731	HEATR6	HEAT repeat containing 6 [Source:HGNC Symbol;Acc:24076]
ENSTGUG00000008371	11	12511046	12511561		Uncharacterized protein [Source:UniProtKB/TrEMBL;Acc:H0ZDF5]
ENSTGUG00000008393	11	12554339	12556108	TERF2IP	telomeric repeat binding factor 2, interacting protein [Source:HGNC Symbol;Acc:19246]
ENSTGUG00000008410	10	14164442	14228235	AKAP13	A kinase (PRKA) anchor protein 13 [Source:HGNC Symbol;Acc:371]
ENSTGUG00000008415	19	10425412	10427712	DYNLL2	dynein, light chain, LC8-type 2 [Source:HGNC Symbol;Acc:24596]
ENSTGUG00000008430	12	11808473	11810649	CCDC51	coiled-coil domain containing 51 [Source:HGNC Symbol;Acc:25714]
ENSTGUG00000008433	19	10490125	10501067	CUEDC1	CUE domain containing 1 [Source:HGNC Symbol;Acc:31350]
ENSTGUG00000008451	19	10501271	10501557	MRPS23	28S ribosomal protein S23, mitochondrial [Source:RefSeq peptide;Acc:NP_001232584]
ENSTGUG00000008533	9	11840600	11878851		Uncharacterized protein [Source:UniProtKB/TrEMBL;Acc:H0ZE28]
ENSTGUG00000008548	18	8531628	8538970	TSEN54	tRNA splicing endonuclease 54 homolog (S. cerevisiae) [Source:HGNC Symbol;Acc:27561]
ENSTGUG00000008582	11	12744255	12759613	HEATR3	HEAT repeat containing 3 [Source:HGNC Symbol;Acc:26087]
ENSTGUG00000008598	15	8288994	8301357
ENSTGUG00000008625	11	12820493	12820609		Uncharacterized protein [Source:UniProtKB/TrEMBL;Acc:H0ZE68]
ENSTGUG00000008637	12	12072772	12074034	OGG1	8-oxoguanine DNA glycosylase [Source:HGNC Symbol;Acc:8125]
ENSTGUG00000008646	18	8756357	8758266	MIF4GD	MIF4G domain containing [Source:HGNC Symbol;Acc:24030]
ENSTGUG00000008649	12	12074647	12077235	CAMK1	calcium/calmodulin-dependent protein kinase I [Source:HGNC Symbol;Acc:1459]
ENSTGUG00000008652	14	14875623	14910700	BAIAP2L1	BAI1-associated protein 2-like 1 [Source:HGNC Symbol;Acc:21649]
ENSTGUG00000008660	18	8763062	8793377	GGA3	golgi-associated, gamma adaptin ear containing, ARF binding protein 3 [Source:HGNC Symbol;Acc:17079]
ENSTGUG00000008678	15	8502406	8505367	SDF2L1	stromal cell-derived factor 2-like 1 [Source:HGNC Symbol;Acc:10676]
ENSTGUG00000008689	12	12077690	12079876	TADA3	transcriptional adaptor 3 [Source:HGNC Symbol;Acc:19422]
ENSTGUG00000008701	11	13670553	13737964	PHKB	phosphorylase kinase, beta [Source:HGNC Symbol;Acc:8927]
ENSTGUG00000008708	12	12080244	12082050	LOC100190205	putative actin related protein 2/3 complex subunit 4 [Source:RefSeq peptide;Acc:NP_001232762]
ENSTGUG00000008754	11	13740763	13814064	ITFG1	integrin alpha FG-GAP repeat containing 1 [Source:HGNC Symbol;Acc:30697]
ENSTGUG00000008756	12	12102378	12103456	IL17RC	interleukin 17 receptor C [Source:HGNC Symbol;Acc:18358]
ENSTGUG00000008762	12	12125143	12133777	CCDC36	coiled-coil domain containing 36 [Source:HGNC Symbol;Acc:27945]
ENSTGUG00000008791	15	8810563	8816882	SERPIND1	serpin peptidase inhibitor, clade D (heparin cofactor), member 1 [Source:HGNC Symbol;Acc:4838]
ENSTGUG00000008800	15	8839827	8844118		Uncharacterized protein [Source:UniProtKB/TrEMBL;Acc:H0ZEQ4]
ENSTGUG00000008810	19	11183167	11203412	CLUH	clustered mitochondria (cluA/CLU1) homolog [Source:HGNC Symbol;Acc:29094]
ENSTGUG00000008831	14	15124742	15135823		Ubiquitin carboxyl-terminal hydrolase [Source:UniProtKB/TrEMBL;Acc:H0ZEU5]
ENSTGUG00000008867	9	14041454	14043001	PIGZ	phosphatidylinositol glycan anchor biosynthesis, class Z [Source:HGNC Symbol;Acc:30596]
ENSTGUG00000008875	14	15211408	15211616
ENSTGUG00000008886	15	8934490	8950824	DGCR14	DiGeorge syndrome critical region gene 14 [Source:HGNC Symbol;Acc:16817]
ENSTGUG00000008887	12	12203482	12209006	QARS	glutaminyl-tRNA synthetase [Source:HGNC Symbol;Acc:9751]
ENSTGUG00000008932	18	9165949	9170149	B5G021_TAEGU	uncharacterized protein LOC100220693 [Source:RefSeq peptide;Acc:NP_001232775]
ENSTGUG00000008950	11	14365613	14500654	VSTM2B	V-set and transmembrane domain containing 2B [Source:HGNC Symbol;Acc:33595]
ENSTGUG00000008953	11	14519686	14522666	POP4	processing of precursor 4, ribonuclease P/MRP subunit (S. cerevisiae) [Source:HGNC Symbol;Acc:30081]
ENSTGUG00000008957	10	18191516	18197183	B5FXA8_TAEGU	putative U2 small nuclear ribonucleoprotein polypeptide A [Source:RefSeq peptide;Acc:NP_001232506]
ENSTGUG00000008986	14	15365130	15389185	POLR3E	polymerase (RNA) III (DNA directed) polypeptide E (80kD) [Source:HGNC Symbol;Acc:30347]
ENSTGUG00000008992	18	9214866	9217422	RSAD1	radical S-adenosyl methionine domain containing 1 [Source:HGNC Symbol;Acc:25634]
ENSTGUG00000009000	19	11513520	11545029		Uncharacterized protein [Source:UniProtKB/TrEMBL;Acc:H0ZFA4]
ENSTGUG00000009013	11	15011183	15080383	ZNF536	zinc finger protein 536 [Source:HGNC Symbol;Acc:29025]
ENSTGUG00000009017	15	10067370	10112873	RBM19	RNA binding motif protein 19 [Source:HGNC Symbol;Acc:29098]
ENSTGUG00000009019	12	12252719	12253303	NDUFAF3	NADH dehydrogenase (ubiquinone) complex I, assembly factor 3 [Source:HGNC Symbol;Acc:29918]
ENSTGUG00000009024	12	12255925	12259808	DALRD3	DALR anticodon binding domain containing 3 [Source:HGNC Symbol;Acc:25536]
ENSTGUG00000009040	12	12260564	12263200	WDR6	WD repeat domain 6 [Source:HGNC Symbol;Acc:12758]
ENSTGUG00000009049	18	9311783	9410030	CACNA1G	calcium channel, voltage-dependent, T type, alpha 1G subunit [Source:HGNC Symbol;Acc:1394]
ENSTGUG00000009057	15	10237587	10241433	PLBD2	phospholipase B domain containing 2 [Source:HGNC Symbol;Acc:27283]
ENSTGUG00000009060	12	12263557	12282058	P4HTM	prolyl 4-hydroxylase, transmembrane (endoplasmic reticulum) [Source:HGNC Symbol;Acc:28858]
ENSTGUG00000009064	9	14425283	14450602	XXYLT1	xyloside xylosyltransferase 1 [Source:HGNC Symbol;Acc:26639]
ENSTGUG00000009070	15	10244868	10248394	SLC24A6	solute carrier family 24 (sodium/lithium/calcium exchanger), member 6 [Source:HGNC Symbol;Acc:26175]
ENSTGUG00000009079	10	18350484	18351607	UBAP1L	ubiquitin associated protein 1-like [Source:HGNC Symbol;Acc:40028]
ENSTGUG00000009086	15	10252391	10273312	TPCN1	two pore segment channel 1 [Source:HGNC Symbol;Acc:18182]
ENSTGUG00000009095	14	15533505	15541449	CRYM	crystallin, mu [Source:HGNC Symbol;Acc:2418]
ENSTGUG00000009114	11	16218651	16220149	NUDT19	nudix (nucleoside diphosphate linked moiety X)-type motif 19 [Source:HGNC Symbol;Acc:32036]
ENSTGUG00000009117	10	18447100	18533356	IGDCC3	immunoglobulin superfamily, DCC subclass, member 3 [Source:HGNC Symbol;Acc:9700]
ENSTGUG00000009134	9	14675139	14676809	HES1	hairy and enhancer of split 1, (Drosophila) [Source:HGNC Symbol;Acc:5192]
ENSTGUG00000009151	18	9434309	9470647	ABCC3	ATP-binding cassette, sub-family C (CFTR/MRP), member 3 [Source:HGNC Symbol;Acc:54]
ENSTGUG00000009153	14	15563018	15567883	B5G2Y0_TAEGU	putative promethin variant 2 [Source:RefSeq peptide;Acc:NP_001232082]
ENSTGUG00000009154	15	10299096	10299679	CCDC42B	coiled-coil domain containing 42B [Source:HGNC Symbol;Acc:37100]
ENSTGUG00000009211	14	15658308	15661109	DCUN1D3	DCN1, defective in cullin neddylation 1, domain containing 3 (S. cerevisiae) [Source:HGNC Symbol;Acc:28734]
ENSTGUG00000009219	14	15669925	15682735		Uncharacterized protein [Source:UniProtKB/TrEMBL;Acc:H0ZFZ5]
ENSTGUG00000009251	12	12519737	12532544	FAM107A	family with sequence similarity 107, member A [Source:HGNC Symbol;Acc:30827]
ENSTGUG00000009256	11	17005696	17033616		Uncharacterized protein [Source:UniProtKB/TrEMBL;Acc:H0ZG39]
ENSTGUG00000009264	15	10629527	10696947	CIT	citron (rho-interacting, serine/threonine kinase 21) [Source:HGNC Symbol;Acc:1985]
ENSTGUG00000009276	12	13570227	13781085		Uncharacterized protein [Source:UniProtKB/TrEMBL;Acc:H0ZG48]
ENSTGUG00000009322	9	15789168	15793379	TMEM207	transmembrane protein 207 [Source:HGNC Symbol;Acc:33705]
ENSTGUG00000009345	9	15920438	15936052	LEPREL1	leprecan-like 1 [Source:HGNC Symbol;Acc:19317]
ENSTGUG00000009352	12	13931072	14141191
ENSTGUG00000009408	9	16282199	16452539	LPP	LIM domain containing preferred translocation partner in lipoma [Source:HGNC Symbol;Acc:6679]
ENSTGUG00000009427	18	9768711	9888958	CA10	carbonic anhydrase X [Source:HGNC Symbol;Acc:1369]
ENSTGUG00000009433	9	16898316	16920614		Uncharacterized protein [Source:UniProtKB/TrEMBL;Acc:H0ZGP1]
ENSTGUG00000009436	14	16098004	16128465	SYT17	synaptotagmin XVII [Source:HGNC Symbol;Acc:24119]
ENSTGUG00000009467	10	19386359	19421663	SMAD6	SMAD family member 6 [Source:HGNC Symbol;Acc:6772]
ENSTGUG00000009477	14	16240490	16248748	KDM8	lysine (K)-specific demethylase 8 [Source:HGNC Symbol;Acc:25840]
ENSTGUG00000009480	11	18690107	18857485	PEPD	peptidase D [Source:HGNC Symbol;Acc:8840]
ENSTGUG00000009528	14	16304150	16307036	IL9R	interleukin 9 receptor [Source:HGNC Symbol;Acc:6030]
ENSTGUG00000009596	10	19869933	19871251
ENSTGUG00000009597	9	17048416	17049236		Uncharacterized protein [Source:UniProtKB/TrEMBL;Acc:H0ZH24]
ENSTGUG00000009601	9	17072094	17074591		Uncharacterized protein [Source:UniProtKB/TrEMBL;Acc:H0ZH34]
ENSTGUG00000009602	15	11016499	11017959	POP5	processing of precursor 5, ribonuclease P/MRP subunit (S. cerevisiae) [Source:HGNC Symbol;Acc:17689]
ENSTGUG00000009621	15	11082630	11085919	LOC100190033	uncharacterized protein LOC100190033 precursor [Source:RefSeq peptide;Acc:NP_001232289]
ENSTGUG00000009670	10	19957059	19970776	B5FYC6_TAEGU	putative inhibitor-1 of protein phosphatase type 2A variant 2 [Source:RefSeq peptide;Acc:NP_001232579]
ENSTGUG00000009721	15	11209591	11235767	LIMK2	LIM domain kinase 2 [Source:HGNC Symbol;Acc:6614]
ENSTGUG00000009761	9	17304575	17355352	ARMC9	armadillo repeat containing 9 [Source:HGNC Symbol;Acc:20730]
ENSTGUG00000009778	10	20190692	20211586	ADAMTS7	ADAM metallopeptidase with thrombospondin type 1 motif, 7 [Source:HGNC Symbol;Acc:223]
ENSTGUG00000009794	9	17491497	17495693	PTMA	prothymosin, alpha [Source:HGNC Symbol;Acc:9623]
ENSTGUG00000009820	9	17638634	17660277		Uncharacterized protein [Source:UniProtKB/TrEMBL;Acc:H0ZHR0]
ENSTGUG00000009825	9	17766165	17769100		Alkaline phosphatase [Source:UniProtKB/TrEMBL;Acc:H0ZHS4]
ENSTGUG00000009868	12	16920389	16963852		Uncharacterized protein [Source:UniProtKB/TrEMBL;Acc:H0ZHW2]
ENSTGUG00000009882	9	17779879	17786515	ECEL1	endothelin converting enzyme-like 1 [Source:HGNC Symbol;Acc:3147]
ENSTGUG00000009902	15	11480514	11481170	B5G4A6_TAEGU	putative tyrosine 3-monooxygenase/tryptophan 5-monooxygenase activation protein eta polypeptide variant 1 [Source:RefSeq peptide;Acc:NP_001232133]
ENSTGUG00000009959	10	20414748	20426826	BLM	Bloom syndrome, RecQ helicase-like [Source:HGNC Symbol;Acc:1058]
ENSTGUG00000010008	10	20495767	20495922
ENSTGUG00000010019	15	11764822	11807204
ENSTGUG00000010142	9	18126135	18135746	ABCF3	ATP-binding cassette, sub-family F (GCN20), member 3 [Source:HGNC Symbol;Acc:72]
ENSTGUG00000010167	15	12055926	12063142	KLHL22	kelch-like family member 22 [Source:HGNC Symbol;Acc:25888]
ENSTGUG00000010181	15	12072730	12083076		Uncharacterized protein [Source:UniProtKB/TrEMBL;Acc:H0ZIT7]
ENSTGUG00000010269	9	18196464	18211478	EIF4G1	eukaryotic translation initiation factor 4 gamma, 1 [Source:HGNC Symbol;Acc:3296]
ENSTGUG00000010276	10	20605571	20643767	PPIP5K1	diphosphoinositol pentakisphosphate kinase 1 [Source:HGNC Symbol;Acc:29023]
ENSTGUG00000010301	12	20332562	20336907	BHLHE40	basic helix-loop-helix family, member e40 [Source:HGNC Symbol;Acc:1046]
ENSTGUG00000010359	15	12548665	12564861
ENSTGUG00000010372	15	12576598	12613336	NOS1	nitric oxide synthase 1 (neuronal) [Source:HGNC Symbol;Acc:7872]
ENSTGUG00000010440	12	21127580	21132858	THUMPD3	THUMP domain containing 3 [Source:HGNC Symbol;Acc:24493]
ENSTGUG00000010446	15	12749260	12763700		Uncharacterized protein [Source:UniProtKB/TrEMBL;Acc:H0ZJL9]
ENSTGUG00000010449	12	21141673	21151763		Uncharacterized protein [Source:UniProtKB/TrEMBL;Acc:H0ZJK9]
ENSTGUG00000010478	12	21178116	21179980	MBD4	methyl-CpG binding domain protein 4 [Source:HGNC Symbol;Acc:6919]
ENSTGUG00000010483	12	21182241	21209637	IFT122	intraflagellar transport 122 homolog (Chlamydomonas) [Source:HGNC Symbol;Acc:13556]
ENSTGUG00000010490	15	12834653	12844674	ZMAT5	zinc finger, matrin-type 5 [Source:HGNC Symbol;Acc:28046]
ENSTGUG00000010528	12	21213727	21216456	Q9IA36_TAEGU	rhodopsin [Source:RefSeq peptide;Acc:NP_001070163]
ENSTGUG00000010532	15	13002040	13022788	HORMAD2	HORMA domain containing 2 [Source:HGNC Symbol;Acc:28383]
ENSTGUG00000010542	15	13066744	13074895		Uncharacterized protein [Source:UniProtKB/TrEMBL;Acc:H0ZJV5]
ENSTGUG00000010561	15	13111782	13117740	IQCD	IQ motif containing D [Source:HGNC Symbol;Acc:25168]
ENSTGUG00000010584	15	14069698	14089175	SCARF2	scavenger receptor class F, member 2 [Source:HGNC Symbol;Acc:19869]
ENSTGUG00000010602	9	19826672	19924703		Uncharacterized protein [Source:UniProtKB/TrEMBL;Acc:H0ZK27]
ENSTGUG00000010607	12	21463945	21534876	FGD5	FYVE, RhoGEF and PH domain containing 5 [Source:HGNC Symbol;Acc:19117]
ENSTGUG00000010714	15	14257601	14258130	PLA2G3	phospholipase A2, group III [Source:HGNC Symbol;Acc:17934]
ENSTGUG00000010726	15	14275869	14283229	SMTN	smoothelin [Source:HGNC Symbol;Acc:11126]
ENSTGUG00000010975	9	22965282	22966411	GPR160	G protein-coupled receptor 160 [Source:HGNC Symbol;Acc:23693]
ENSTGUG00000011088	9	24365808	24393209	BCHE	butyrylcholinesterase [Source:HGNC Symbol;Acc:983]
ENSTGUG00000011092	9	24577628	24616327	B5AKD6_TAEGU	Uncharacterized protein [Source:UniProtKB/TrEMBL;Acc:H0ZLK3]
ENSTGUG00000011202	9	25767457	25776581	RARRES1	retinoic acid receptor responder (tazarotene induced) 1 [Source:HGNC Symbol;Acc:9867]
ENSTGUG00000011235	9	26137949	26138227		Uncharacterized protein [Source:UniProtKB/TrEMBL;Acc:H0ZLV8]
ENSTGUG00000011372	9	26894073	26894634
ENSTGUG00000011402	9	26976261	27000739		Uncharacterized protein [Source:UniProtKB/TrEMBL;Acc:H0ZMC7]
ENSTGUG00000011422	9	27096210	27101635	TM4SF4	transmembrane 4 L six family member 4 [Source:HGNC Symbol;Acc:11856]
ENSTGUG00000017604	11	5314289	5314424	SNORA50	Small nucleolar RNA SNORA50 [Source:RFAM;Acc:RF00407]
ENSTGUG00000017624	10	13225582	13225677
ENSTGUG00000017665	13	14689772	14689885
ENSTGUG00000017698	10	17074411	17074483
ENSTGUG00000017705	19	7265354	7265421
ENSTGUG00000017734	9	17392894	17393033	SNORA75	Small nucleolar RNA SNORA75 [Source:RFAM;Acc:RF00072]
ENSTGUG00000017746	12	12254265	12254365
ENSTGUG00000017747	19	7265532	7265615
ENSTGUG00000017764	17	8160974	8161102	U6atac	U6atac minor spliceosomal RNA [Source:RFAM;Acc:RF00619]
ENSTGUG00000017842	19	6972640	6972730	SNORD91	Small nucleolar RNA SNORD91 family [Source:RFAM;Acc:RF00580]
ENSTGUG00000017992	18	9170098	9170168
ENSTGUG00000018010	19	6122306	6122437	SNORA22	Small nucleolar RNA SNORA22 [Source:RFAM;Acc:RF00414]
ENSTGUG00000018035	9	25555972	25556080
ENSTGUG00000018044	17	5173165	5173250
ENSTGUG00000018104	17	7667513	7667585	SNORD24	Small nucleolar RNA SNORD24 [Source:RFAM;Acc:RF00069]
ENSTGUG00000018108	17	10026017	10026128	SNORD90	Small nucleolar RNA SNORD90 [Source:RFAM;Acc:RF00579]
ENSTGUG00000018124	11	14576702	14579466		Uncharacterized protein [Source:UniProtKB/TrEMBL;Acc:H1A4S6]
ENSTGUG00000018159	18	1757658	1765948	PCYT2	phosphate cytidylyltransferase 2, ethanolamine [Source:HGNC Symbol;Acc:8756]
ENSTGUG00000018200	17	10046769	10048097	ZBTB26	zinc finger and BTB domain containing 26 [Source:HGNC Symbol;Acc:23383]
ENSTGUG00000018459	13	6768830	6770390	B5G2V9_TAEGU	putative ribosomal protein S14 variant 1 [Source:RefSeq peptide;Acc:NP_001232070]
ENSTGUG00000018602	4A	19942422	19942542	5S_rRNA	5S ribosomal RNA [Source:RFAM;Acc:RF00001]
ENSTGUG00000018606	9	23095584	23095642	Telomerase-vert	Vertebrate telomerase RNA [Source:RFAM;Acc:RF00024]
ENSTGUG00000018698	4A	19722852	19722980	SNORD17	Small nucleolar RNA SNORD17 [Source:RFAM;Acc:RF00567]
ENSTGUG00000000010	24	32720	43052	HMBS	hydroxymethylbilane synthase [Source:HGNC Symbol;Acc:4982]
ENSTGUG00000000026	24	95411	239004		Uncharacterized protein [Source:UniProtKB/TrEMBL;Acc:H0YP26]
ENSTGUG00000000027	24	133386	299840	CCDC84	coiled-coil domain containing 84 [Source:HGNC Symbol;Acc:30460]
ENSTGUG00000000036	24	143009	148962		Uncharacterized protein [Source:UniProtKB/TrEMBL;Acc:H0YP40]
ENSTGUG00000000049	28	306068	307795	LOC100190073	putative ribosomal protein L36 [Source:RefSeq peptide;Acc:NP_001232394]
ENSTGUG00000000068	28	437450	439839		Uncharacterized protein [Source:UniProtKB/TrEMBL;Acc:H0YP70]
ENSTGUG00000000072	Z	1611976	1615305		Uncharacterized protein [Source:UniProtKB/TrEMBL;Acc:H0YP74]
ENSTGUG00000000099	24	259836	277793	USP28	ubiquitin specific peptidase 28 [Source:HGNC Symbol;Acc:12625]
ENSTGUG00000000118	28	722131	762042	ELAVL1	ELAV (embryonic lethal, abnormal vision, Drosophila)-like 1 (Hu antigen R) [Source:HGNC Symbol;Acc:3312]
ENSTGUG00000000123	28	793559	797722	MATK	megakaryocyte-associated tyrosine kinase [Source:HGNC Symbol;Acc:6906]
ENSTGUG00000000131	Z	2255945	2368542	CPLX1	complexin 1 [Source:HGNC Symbol;Acc:2309]
ENSTGUG00000000162	24	878583	882545	PAFAH1B2	platelet-activating factor acetylhydrolase 1b, catalytic subunit 2 (30kDa) [Source:HGNC Symbol;Acc:8575]
ENSTGUG00000000163	28	882496	886313	CACTIN	cactin, spliceosome C complex subunit [Source:HGNC Symbol;Acc:29938]
ENSTGUG00000000169	28	897954	900975	HMG20B	high mobility group 20B [Source:HGNC Symbol;Acc:5002]
ENSTGUG00000000180	24	895720	902238	PCSK7	proprotein convertase subtilisin/kexin type 7 [Source:HGNC Symbol;Acc:8748]
ENSTGUG00000000183	24	902866	909343	RNF214	ring finger protein 214 [Source:HGNC Symbol;Acc:25335]
ENSTGUG00000000184	24	912196	916241
ENSTGUG00000000190	24	921703	923511		Uncharacterized protein [Source:UniProtKB/TrEMBL;Acc:H0YPJ2]
ENSTGUG00000000196	24	958264	960727		Uncharacterized protein [Source:UniProtKB/TrEMBL;Acc:H0YPJ9]
ENSTGUG00000000203	Z	3482085	3486383		Uncharacterized protein [Source:UniProtKB/TrEMBL;Acc:H0YPK5]
ENSTGUG00000000250	28	1324382	1363049		Uncharacterized protein [Source:UniProtKB/TrEMBL;Acc:H0YPQ6]
ENSTGUG00000000267	24	1217973	1221928	ANKK1	ankyrin repeat and kinase domain containing 1 [Source:HGNC Symbol;Acc:21027]
ENSTGUG00000000268	28	1425023	1434509	SCAMP4	secretory carrier membrane protein 4 [Source:HGNC Symbol;Acc:30385]
ENSTGUG00000000270	24	1238535	1250741	TTC12	tetratricopeptide repeat domain 12 [Source:HGNC Symbol;Acc:23700]
ENSTGUG00000000274	28	1479105	1501664	BTBD2	BTB (POZ) domain containing 2 [Source:HGNC Symbol;Acc:15504]
ENSTGUG00000000275	24	1260906	1302411	NCAM1	neural cell adhesion molecule 1 [Source:HGNC Symbol;Acc:7656]
ENSTGUG00000000278	28	1512549	1516458
ENSTGUG00000000280	Z	3963677	4069606	NRG1	neuregulin 1 [Source:HGNC Symbol;Acc:7997]
ENSTGUG00000000293	Z	4608897	4688550	PSD3	pleckstrin and Sec7 domain containing 3 [Source:HGNC Symbol;Acc:19093]
ENSTGUG00000000303	24	1575920	1579166	C11orf57	chromosome 11 open reading frame 57 [Source:HGNC Symbol;Acc:25569]
ENSTGUG00000000336	Z	4799420	4831602		Uncharacterized protein [Source:UniProtKB/TrEMBL;Acc:H0YPZ1]
ENSTGUG00000000344	24	1736911	1745711	LAYN	layilin [Source:HGNC Symbol;Acc:29471]
ENSTGUG00000000346	28	2005655	2011854	MYO1F	myosin IF [Source:HGNC Symbol;Acc:7600]
ENSTGUG00000000356	24	1864245	1866586	C11orf53	chromosome 11 open reading frame 53 [Source:HGNC Symbol;Acc:30527]
ENSTGUG00000000357	24	1880640	1888902	HINFP	histone H4 transcription factor [Source:HGNC Symbol;Acc:17850]
ENSTGUG00000000360	28	2069328	2081200	MLLT1	myeloid/lymphoid or mixed-lineage leukemia (trithorax homolog, Drosophila); translocated to, 1 [Source:HGNC Symbol;Acc:7134]
ENSTGUG00000000361	24	1891856	1897434	ABCG4	ATP-binding cassette, sub-family G (WHITE), member 4 [Source:HGNC Symbol;Acc:13884]
ENSTGUG00000000365	Z	5246780	5372137	ADAMTS19	ADAM metallopeptidase with thrombospondin type 1 motif, 19 [Source:HGNC Symbol;Acc:17111]
ENSTGUG00000000375	24	1915428	1947624		Uncharacterized protein [Source:UniProtKB/TrEMBL;Acc:H0YQ30]
ENSTGUG00000000384	24	1966488	1966706	RNF26	ring finger protein 26 [Source:HGNC Symbol;Acc:14646]
ENSTGUG00000000386	28	2194172	2195839		Uncharacterized protein [Source:UniProtKB/TrEMBL;Acc:H0YQ40]
ENSTGUG00000000405	24	2355074	2368594		Uncharacterized protein [Source:UniProtKB/TrEMBL;Acc:H0YQ59]
ENSTGUG00000000406	24	2376762	2377481		Uncharacterized protein [Source:UniProtKB/TrEMBL;Acc:H0YQ61]
ENSTGUG00000000410	24	2447719	2491887		Uncharacterized protein [Source:UniProtKB/TrEMBL;Acc:H0YQ72]
ENSTGUG00000000417	Z	6413742	6415115	NFIL3	nuclear factor, interleukin 3 regulated [Source:HGNC Symbol;Acc:7787]
ENSTGUG00000000444	24	2872049	2894370	TECTA	tectorin alpha [Source:HGNC Symbol;Acc:11720]
ENSTGUG00000000448	Z	7306755	7358532	SHC3	SHC (Src homology 2 domain containing) transforming protein 3 [Source:HGNC Symbol;Acc:18181]
ENSTGUG00000000470	28	2471327	2518545	CPAMD8	C3 and PZP-like, alpha-2-macroglobulin domain containing 8 [Source:HGNC Symbol;Acc:23228]
ENSTGUG00000000471	Z	7695259	7712088		Uncharacterized protein [Source:UniProtKB/TrEMBL;Acc:H0YQC5]
ENSTGUG00000000474	28	2540449	2552053	SIN3B	SIN3 transcription regulator homolog B (yeast) [Source:HGNC Symbol;Acc:19354]
ENSTGUG00000000475	Z	8261519	8395538		Uncharacterized protein [Source:UniProtKB/TrEMBL;Acc:H0YQC8]
ENSTGUG00000000481	24	3450462	3458344	CRTAM	cytotoxic and regulatory T cell molecule [Source:HGNC Symbol;Acc:24313]
ENSTGUG00000000499	Z	9208675	9210231		Uncharacterized protein [Source:UniProtKB/TrEMBL;Acc:H0YQF1]
ENSTGUG00000000508	Z	9355195	9379133	HABP4	hyaluronan binding protein 4 [Source:HGNC Symbol;Acc:17062]
ENSTGUG00000000518	Z	9398800	9420296	SLC35D2	solute carrier family 35, member D2 [Source:HGNC Symbol;Acc:20799]
ENSTGUG00000000568	24	4064172	4081353	TMEM45B	transmembrane protein 45B [Source:HGNC Symbol;Acc:25194]
ENSTGUG00000000601	28	2841214	2842543	SHC2	SHC (Src homology 2 domain containing) transforming protein 2 [Source:HGNC Symbol;Acc:29869]
ENSTGUG00000000605	28	2846341	2852011		Uncharacterized protein [Source:UniProtKB/TrEMBL;Acc:H0YQR2]
ENSTGUG00000000612	28	2863269	2866783	CDC34	cell division cycle 34 [Source:HGNC Symbol;Acc:1734]
ENSTGUG00000000640	28	2960871	2961578	C19orf21	chromosome 19 open reading frame 21 [Source:HGNC Symbol;Acc:27000]
ENSTGUG00000000642	LG5	10219	13106
ENSTGUG00000000650	Z	11154134	11157236	ALDOB	aldolase B, fructose-bisphosphate [Source:HGNC Symbol;Acc:417]
ENSTGUG00000000652	28	3017835	3020059		Uncharacterized protein [Source:UniProtKB/TrEMBL;Acc:H0YQV7]
ENSTGUG00000000656	28	3021548	3022450	CFD	complement factor D (adipsin) [Source:HGNC Symbol;Acc:2771]
ENSTGUG00000000665	Z	11728936	11735232	FCGBP	Fc fragment of IgG binding protein [Source:HGNC Symbol;Acc:13572]
ENSTGUG00000000674	Z	12019804	12020298		Uncharacterized protein [Source:UniProtKB/TrEMBL;Acc:H0YQX7]
ENSTGUG00000000686	28	3128139	3165631	EPS15L1	epidermal growth factor receptor pathway substrate 15-like 1 [Source:HGNC Symbol;Acc:24634]
ENSTGUG00000000690	Z	12867097	12871982	POLR3G	polymerase (RNA) III (DNA directed) polypeptide G (32kD) [Source:HGNC Symbol;Acc:30075]
ENSTGUG00000000709	28	3220533	3222099	LOC100190485	putative family with sequence similarity 32 member A variant 2 [Source:RefSeq peptide;Acc:NP_001232116]
ENSTGUG00000000714	28	3223196	3226832		Uncharacterized protein [Source:UniProtKB/TrEMBL;Acc:H0YR19]
ENSTGUG00000000720	Z	14529111	14616642	KIAA0825	KIAA0825 [Source:HGNC Symbol;Acc:28532]
ENSTGUG00000000733	24	7112115	7126423	ZBTB44	zinc finger and BTB domain containing 44 [Source:HGNC Symbol;Acc:25001]
ENSTGUG00000000745	23	202102	249963	EPB41	erythrocyte membrane protein band 4.1 (elliptocytosis 1, RH-linked) [Source:HGNC Symbol;Acc:3377]
ENSTGUG00000000752	24	7352142	7361599		Uncharacterized protein [Source:UniProtKB/TrEMBL;Acc:H0YR56]
ENSTGUG00000000759	24	7406228	7415688	MSANTD2	Myb/SANT-like DNA-binding domain containing 2 [Source:HGNC Symbol;Acc:26266]
ENSTGUG00000000763	24	7438093	7441941	SIAE	sialic acid acetylesterase [Source:HGNC Symbol;Acc:18187]
ENSTGUG00000000771	23	349963	356191	MECR	mitochondrial trans-2-enoyl-CoA reductase [Source:HGNC Symbol;Acc:19691]
ENSTGUG00000000806	23	1004054	1007236	SDC3	syndecan 3 [Source:HGNC Symbol;Acc:10660]
ENSTGUG00000000821	28	3966116	3969576	SH3GL1	SH3-domain GRB2-like 1 [Source:HGNC Symbol;Acc:10830]
ENSTGUG00000000835	Z	16451985	16466161	C9orf85	chromosome 9 open reading frame 85 [Source:HGNC Symbol;Acc:28784]
ENSTGUG00000000865	28	4083818	4089790	LOC100190080	putative ribosomal protein S15 [Source:RefSeq peptide;Acc:NP_001232413]
ENSTGUG00000000876	28	4127606	4131407
ENSTGUG00000000878	28	4150020	4155873		Uncharacterized protein [Source:UniProtKB/TrEMBL;Acc:H0YRJ4]
ENSTGUG00000000922	28	4340927	4523349	POLR2E	polymerase (RNA) II (DNA directed) polypeptide E, 25kDa [Source:HGNC Symbol;Acc:9192]
ENSTGUG00000000933	26	491729	508070	C6orf89	chromosome 6 open reading frame 89 [Source:HGNC Symbol;Acc:21114]
ENSTGUG00000000936	26	512917	514242	PI16	peptidase inhibitor 16 [Source:HGNC Symbol;Acc:21245]
ENSTGUG00000000937	26	525665	526303
ENSTGUG00000000946	28	4392476	4451091	FBN3	fibrillin 3 [Source:HGNC Symbol;Acc:18794]
ENSTGUG00000000948	Z	17680353	17680976	C5orf30	chromosome 5 open reading frame 30 [Source:HGNC Symbol;Acc:25052]
ENSTGUG00000000955	23	2534283	2536869		Uncharacterized protein [Source:UniProtKB/TrEMBL;Acc:H0YRR8]
ENSTGUG00000000956	Z	19133262	19170019	EFNA5	ephrin-A5 [Source:HGNC Symbol;Acc:3225]
ENSTGUG00000000959	26	719493	737203	TSPAN2	tetraspanin 2 [Source:HGNC Symbol;Acc:20659]
ENSTGUG00000000966	23	2610704	2621859	WASF2	WAS protein family, member 2 [Source:HGNC Symbol;Acc:12733]
ENSTGUG00000000970	Z	19956863	19966792		Uncharacterized protein [Source:UniProtKB/TrEMBL;Acc:H0YRT5]
ENSTGUG00000000973	23	2655976	2671985	WDTC1	WD and tetratricopeptide repeats 1 [Source:HGNC Symbol;Acc:29175]
ENSTGUG00000000985	Z	20467979	20477538	SLC25A46	solute carrier family 25, member 46 [Source:HGNC Symbol;Acc:25198]
ENSTGUG00000000990	23	2772705	2777352	GPN2	GPN-loop GTPase 2 [Source:HGNC Symbol;Acc:25513]
ENSTGUG00000000992	23	2787930	2793877	ZDHHC18	zinc finger, DHHC-type containing 18 [Source:HGNC Symbol;Acc:20712]
ENSTGUG00000000993	26	818818	827231	AMPD1	adenosine monophosphate deaminase 1 [Source:HGNC Symbol;Acc:468]
ENSTGUG00000000994	28	4508474	4517131	MAP2K2	mitogen-activated protein kinase kinase 2 [Source:HGNC Symbol;Acc:6842]
ENSTGUG00000001002	23	2897081	2929272	RPS6KA1	ribosomal protein S6 kinase, 90kDa, polypeptide 1 [Source:HGNC Symbol;Acc:10430]
ENSTGUG00000001015	Z	21180070	21235494	APC	adenomatous polyposis coli [Source:HGNC Symbol;Acc:583]
ENSTGUG00000001027	28	4687860	4693389	LSM4	U6 snRNA-associated Sm-like protein LSm4 [Source:RefSeq peptide;Acc:NP_001232447]
ENSTGUG00000001035	Z	21295637	21302579	DCP2	DCP2 decapping enzyme homolog (S. cerevisiae) [Source:HGNC Symbol;Acc:24452]
ENSTGUG00000001038	23	2978316	2979139	AIM1L	absent in melanoma 1-like [Source:HGNC Symbol;Acc:17295]
ENSTGUG00000001040	23	2994581	2995956	SH3BGRL3	SH3 domain binding glutamic acid-rich protein like 3 [Source:HGNC Symbol;Acc:15568]
ENSTGUG00000001064	28	4852037	4856204	KLHL26	kelch-like family member 26 [Source:HGNC Symbol;Acc:25623]
ENSTGUG00000001072	28	4913157	4918049	DDX49	DEAD (Asp-Glu-Ala-Asp) box polypeptide 49 [Source:HGNC Symbol;Acc:18684]
ENSTGUG00000001079	26	1082210	1083734	IL19	interleukin 19 [Source:HGNC Symbol;Acc:5990]
ENSTGUG00000001087	23	3103731	3135959	MAN1C1	mannosidase, alpha, class 1C, member 1 [Source:HGNC Symbol;Acc:19080]
ENSTGUG00000001106	26	1192018	1198696	RASSF5	Ras association (RalGDS/AF-6) domain family member 5 [Source:HGNC Symbol;Acc:17609]
ENSTGUG00000001109	26	1228425	1234197	IKBKE	inhibitor of kappa light polypeptide gene enhancer in B-cells, kinase epsilon [Source:HGNC Symbol;Acc:14552]
ENSTGUG00000001146	23	3428980	3431461	RCAN3	RCAN family member 3 [Source:HGNC Symbol;Acc:3042]
ENSTGUG00000001151	Z	23636014	23680904	SRFBP1	serum response factor binding protein 1 [Source:HGNC Symbol;Acc:26333]
ENSTGUG00000001159	23	3523169	3523688	IL22RA1	interleukin 22 receptor, alpha 1 [Source:HGNC Symbol;Acc:13700]
ENSTGUG00000001174	26	1545270	1569318	KIF21B	kinesin family member 21B [Source:HGNC Symbol;Acc:29442]
ENSTGUG00000001197	23	3610665	3611107	GALE	UDP-galactose-4-epimerase [Source:HGNC Symbol;Acc:4116]
ENSTGUG00000001200	26	1626797	1630555	GPR37L1	G protein-coupled receptor 37 like 1 [Source:HGNC Symbol;Acc:14923]
ENSTGUG00000001206	26	1675313	1688217	PTPN7	protein tyrosine phosphatase, non-receptor type 7 [Source:HGNC Symbol;Acc:9659]
ENSTGUG00000001212	26	1714936	1722942	PSMA5	proteasome (prosome, macropain) subunit, alpha type, 5 [Source:HGNC Symbol;Acc:9534]
ENSTGUG00000001213	23	3647281	3651065	PPT1	palmitoyl-protein thioesterase 1 [Source:HGNC Symbol;Acc:9325]
ENSTGUG00000001240	23	3680439	3683691	MYCL1	v-myc myelocytomatosis viral oncogene homolog 1, lung carcinoma derived (avian) [Source:HGNC Symbol;Acc:7555]
ENSTGUG00000001242	23	3692285	3701750	TRIT1	tRNA isopentenyltransferase 1 [Source:HGNC Symbol;Acc:20286]
ENSTGUG00000001243	Z	25417487	25462287	SNX30	sorting nexin family member 30 [Source:HGNC Symbol;Acc:23685]
ENSTGUG00000001265	23	3743972	3744625	HEYL	hairy/enhancer-of-split related with YRPW motif-like [Source:HGNC Symbol;Acc:4882]
ENSTGUG00000001279	Z	26006839	26056153	KIAA0368	KIAA0368 [Source:HGNC Symbol;Acc:29020]
ENSTGUG00000001289	Z	26090019	26100812	PTGR1	prostaglandin reductase 1 [Source:HGNC Symbol;Acc:18429]
ENSTGUG00000001297	Z	26151227	26257530	SVEP1	sushi, von Willebrand factor type A, EGF and pentraxin domain containing 1 [Source:HGNC Symbol;Acc:15985]
ENSTGUG00000001313	26	2486761	2494417	CSRP1	cysteine and glycine-rich protein 1 [Source:HGNC Symbol;Acc:2469]
ENSTGUG00000001320	Z	26847428	26865404	ALDH7A1	aldehyde dehydrogenase 7 family, member A1 [Source:HGNC Symbol;Acc:877]
ENSTGUG00000001323	23	3937910	4034615		Uncharacterized protein [Source:UniProtKB/TrEMBL;Acc:H0YSV0]
ENSTGUG00000001328	26	2525530	2525631		Uncharacterized protein [Source:UniProtKB/TrEMBL;Acc:H0YSV5]
ENSTGUG00000001329	26	2526723	2529254	LAD1	ladinin 1 [Source:HGNC Symbol;Acc:6472]
ENSTGUG00000001339	26	2566883	2612406	PKP1	plakophilin 1 (ectodermal dysplasia/skin fragility syndrome) [Source:HGNC Symbol;Acc:9023]
ENSTGUG00000001343	26	2633858	2644481	IGFN1	immunoglobulin-like and fibronectin type III domain containing 1 [Source:HGNC Symbol;Acc:24607]
ENSTGUG00000001350	26	2703095	2705331		Uncharacterized protein [Source:UniProtKB/TrEMBL;Acc:H0YSY1]
ENSTGUG00000001355	23	4035411	4037525	KIAA1522	KIAA1522 [Source:HGNC Symbol;Acc:29301]
ENSTGUG00000001383	26	2814893	2832324		Uncharacterized protein [Source:UniProtKB/TrEMBL;Acc:H0YT17]
ENSTGUG00000001388	26	2849655	2859832
ENSTGUG00000001392	26	2866068	2875805		Uncharacterized protein [Source:UniProtKB/TrEMBL;Acc:H0YT28]
ENSTGUG00000001398	26	2892461	2897467		Uncharacterized protein [Source:UniProtKB/TrEMBL;Acc:H0YT30]
ENSTGUG00000001402	26	2928405	2929604	LRIF1	ligand dependent nuclear receptor interacting factor 1 [Source:HGNC Symbol;Acc:30299]
ENSTGUG00000001408	Z	31295745	31315699	CORO2A	coronin, actin binding protein, 2A [Source:HGNC Symbol;Acc:2255]
ENSTGUG00000001422	26	2998380	3011220	B5G2C9_TAEGU	putative translocase of inner mitochondrial membrane 17 A [Source:RefSeq peptide;Acc:NP_001232717]
ENSTGUG00000001426	26	3061473	3074178	KIAA1324	KIAA1324 [Source:HGNC Symbol;Acc:29618]
ENSTGUG00000001455	26	3143116	3151814	FAM212B	family with sequence similarity 212, member B [Source:HGNC Symbol;Acc:28045]
ENSTGUG00000001456	26	3158273	3474330	RAP1A	ras-related protein Rap-1A [Source:RefSeq peptide;Acc:NP_001120850]
ENSTGUG00000001460	26	3158727	3164999		Uncharacterized protein [Source:UniProtKB/TrEMBL;Acc:H0YT93]
ENSTGUG00000001465	26	3217120	3219956	WDR77	WD repeat domain 77 [Source:HGNC Symbol;Acc:29652]
ENSTGUG00000001467	Z	31524245	31525176	SPINK4	serine peptidase inhibitor, Kazal type 4 [Source:HGNC Symbol;Acc:16646]
ENSTGUG00000001469	Z	31604939	31611218	XPA	xeroderma pigmentosum, complementation group A [Source:HGNC Symbol;Acc:12814]
ENSTGUG00000001477	26	3244859	3248757	GUCA1A	guanylate cyclase activator 1A (retina) [Source:HGNC Symbol;Acc:4678]
ENSTGUG00000001486	Z	31662063	31675385	TMOD1	tropomodulin 1 [Source:HGNC Symbol;Acc:11871]
ENSTGUG00000001505	Z	31869373	31893127	ACO1	aconitase 1, soluble [Source:HGNC Symbol;Acc:117]
ENSTGUG00000001507	23	4720184	4721416	YRDC	yrdC domain containing (E. coli) [Source:HGNC Symbol;Acc:28905]
ENSTGUG00000001525	Z	32036872	32039545		Uncharacterized protein [Source:UniProtKB/TrEMBL;Acc:H0YTF6]
ENSTGUG00000001534	23	4771624	4772925	LOC100190424	uncharacterized protein LOC100190424 [Source:RefSeq peptide;Acc:NP_001232653]
ENSTGUG00000001535	26	3722517	3730820	CD34	CD34 molecule [Source:HGNC Symbol;Acc:1662]
ENSTGUG00000001547	23	4850589	4860491	GNL2	guanine nucleotide binding protein-like 2 (nucleolar) [Source:HGNC Symbol;Acc:29925]
ENSTGUG00000001548	Z	32305100	32308277		Uncharacterized protein [Source:UniProtKB/TrEMBL;Acc:H0YTI6]
ENSTGUG00000001563	23	4890928	4896866		Uncharacterized protein [Source:UniProtKB/TrEMBL;Acc:H0YTK1]
ENSTGUG00000001571	Z	32532747	32634800	LOXHD1	lipoxygenase homology domains 1 [Source:HGNC Symbol;Acc:26521]
ENSTGUG00000001601	Z	32888124	32945401	SLC14A2	solute carrier family 14 (urea transporter), member 2 [Source:HGNC Symbol;Acc:10919]
ENSTGUG00000001603	23	5302356	5313498		Uncharacterized protein [Source:UniProtKB/TrEMBL;Acc:H0YTN9]
ENSTGUG00000001606	23	5322603	5334563	THRAP3	thyroid hormone receptor associated protein 3 [Source:HGNC Symbol;Acc:22964]
ENSTGUG00000001616	23	5359900	5365167	TRAPPC3	trafficking protein particle complex 3 [Source:HGNC Symbol;Acc:19942]
ENSTGUG00000001648	26	4014450	4026105	SRPK1	SRSF protein kinase 1 [Source:HGNC Symbol;Acc:11305]
ENSTGUG00000001651	23	5498010	5508345		Uncharacterized protein [Source:UniProtKB/TrEMBL;Acc:H0YTT9]
ENSTGUG00000001668	26	4040776	4041094	CLPS	colipase, pancreatic [Source:HGNC Symbol;Acc:2085]
ENSTGUG00000001682	23	5608689	5718054	ZMYM6NB	ZMYM6 neighbor [Source:HGNC Symbol;Acc:40021]
ENSTGUG00000001710	Z	38216496	38226646	KIF24	kinesin family member 24 [Source:HGNC Symbol;Acc:19916]
ENSTGUG00000001717	Z	38278387	38278509		Uncharacterized protein [Source:UniProtKB/TrEMBL;Acc:H0YU01]
ENSTGUG00000001724	Z	38512069	38618652		Uncharacterized protein [Source:UniProtKB/TrEMBL;Acc:H0YU10]
ENSTGUG00000001732	26	4148461	4150834	FANCE	Fanconi anemia, complementation group E [Source:HGNC Symbol;Acc:3586]
ENSTGUG00000001738	26	4176785	4186356	DEF6	differentially expressed in FDCP 6 homolog (mouse) [Source:HGNC Symbol;Acc:2760]
ENSTGUG00000001742	23	5758658	5759383	GJB3	gap junction protein, beta 3, 31kDa [Source:HGNC Symbol;Acc:4285]
ENSTGUG00000001745	26	4187676	4194725	ZNF76	zinc finger protein 76 [Source:HGNC Symbol;Acc:13149]
ENSTGUG00000001749	26	4196647	4200787	RPL10A	ribosomal protein L10a [Source:HGNC Symbol;Acc:10299]
ENSTGUG00000001750	26	4204157	4224023	SCUBE3	signal peptide, CUB domain, EGF-like 3 [Source:HGNC Symbol;Acc:13655]
ENSTGUG00000001756	26	4259772	4332186	ANKS1A	ankyrin repeat and sterile alpha motif domain containing 1A [Source:HGNC Symbol;Acc:20961]
ENSTGUG00000001766	26	4332739	4334562	TAF11	transcription initiation factor TFIID subunit 11 [Source:RefSeq peptide;Acc:NP_001231835]
ENSTGUG00000001774	Z	39184064	39197040	PIGO	phosphatidylinositol glycan anchor biosynthesis, class O [Source:HGNC Symbol;Acc:23215]
ENSTGUG00000001775	Z	39198086	39203452	STOML2	stomatin (EPB72)-like 2 [Source:HGNC Symbol;Acc:14559]
ENSTGUG00000001784	Z	39212034	39212534		Uncharacterized protein [Source:UniProtKB/TrEMBL;Acc:H0YU69]
ENSTGUG00000001793	26	4589514	4592851	MLN	motilin [Source:HGNC Symbol;Acc:7141]
ENSTGUG00000001798	26	4631485	4664847	ITPR3	inositol 1,4,5-trisphosphate receptor, type 3 [Source:HGNC Symbol;Acc:6182]
ENSTGUG00000001818	Z	39715460	39718742	CD72	CD72 molecule [Source:HGNC Symbol;Acc:1696]
ENSTGUG00000001820	Z	39746188	39751657	TMEM8B	transmembrane protein 8B [Source:HGNC Symbol;Acc:21427]
ENSTGUG00000001822	Z	39759432	39760924	TAF1C	TATA box binding protein (TBP)-associated factor, RNA polymerase I, C, 110kDa [Source:HGNC Symbol;Acc:11534]
ENSTGUG00000001828	Z	39771206	39782530	NPR2	natriuretic peptide receptor B/guanylate cyclase B (atrionatriuretic peptide receptor B) [Source:HGNC Symbol;Acc:7944]
ENSTGUG00000001829	26	4697572	4700015	TSPO2	translocator protein 2 [Source:HGNC Symbol;Acc:21256]
ENSTGUG00000001838	Z	39792140	39793497	MSMP	microseminoprotein, prostate associated [Source:HGNC Symbol;Acc:29663]
ENSTGUG00000001875	Z	39935083	39938843	APH1A	anterior pharynx defective 1 homolog A (C. elegans) [Source:HGNC Symbol;Acc:29509]
ENSTGUG00000001879	Z	39940701	39947798	CA9	carbonic anhydrase IX [Source:HGNC Symbol;Acc:1383]
ENSTGUG00000001884	Z	39980347	39980514		Uncharacterized protein [Source:UniProtKB/TrEMBL;Acc:H0YUH1]
ENSTGUG00000001886	Z	39983352	39983987		Uncharacterized protein [Source:UniProtKB/TrEMBL;Acc:H0YUH3]
ENSTGUG00000001890	Z	40006284	40017986	ARHGEF39	Rho guanine nucleotide exchange factor (GEF) 39 [Source:HGNC Symbol;Acc:25909]
ENSTGUG00000001911	27	258803	279819	KANSL1	KAT8 regulatory NSL complex subunit 1 [Source:HGNC Symbol;Acc:24565]
ENSTGUG00000001922	27	368001	371863	MYL4	myosin, light chain 4, alkali; atrial, embryonic [Source:HGNC Symbol;Acc:7585]
ENSTGUG00000001947	27	421627	427455		putative zinc finger protein 183 [Source:RefSeq peptide;Acc:NP_001232095]
ENSTGUG00000001952	27	428913	439905	LOC100189951	uncharacterized protein LOC100189951 [Source:RefSeq peptide;Acc:NP_001232767]
ENSTGUG00000001957	Z	41173986	41248493	RAI14	retinoic acid induced 14 [Source:HGNC Symbol;Acc:14873]
ENSTGUG00000001958	27	445393	470340	MAP3K3	mitogen-activated protein kinase kinase kinase 3 [Source:HGNC Symbol;Acc:6855]
ENSTGUG00000001998	21	18532	21752	SZRD1	SUZ RNA binding domain containing 1 [Source:HGNC Symbol;Acc:30232]
ENSTGUG00000002003	21	49512	82373	FBXO42	F-box protein 42 [Source:HGNC Symbol;Acc:29249]
ENSTGUG00000002075	21	232752	247580		Uncharacterized protein [Source:UniProtKB/TrEMBL;Acc:H0YV22]
ENSTGUG00000002086	27	1167982	1169648	CCDC103	coiled-coil domain containing 103 [Source:HGNC Symbol;Acc:32700]
ENSTGUG00000002122	21	345838	417197	EIF4G3	eukaryotic translation initiation factor 4 gamma, 3 [Source:HGNC Symbol;Acc:3298]
ENSTGUG00000002172	27	1593627	1609316	LASP1	LIM and SH3 protein 1 [Source:HGNC Symbol;Acc:6513]
ENSTGUG00000002225	21	666233	670617	SRM	spermidine synthase [Source:HGNC Symbol;Acc:11296]
ENSTGUG00000002255	27	1847602	1849358	ORMDL3	ORM1-like 3 (S. cerevisiae) [Source:HGNC Symbol;Acc:16038]
ENSTGUG00000002266	27	1866464	1867371	CSF3	colony stimulating factor 3 (granulocyte) [Source:HGNC Symbol;Acc:2438]
ENSTGUG00000002290	Z	44341045	44347904	C5orf28	chromosome 5 open reading frame 28 [Source:HGNC Symbol;Acc:26139]
ENSTGUG00000002300	27	1922983	1929190	CASC3	cancer susceptibility candidate 3 [Source:HGNC Symbol;Acc:17040]
ENSTGUG00000002303	Z	44395603	44435403	NNT	nicotinamide nucleotide transhydrogenase [Source:HGNC Symbol;Acc:7863]
ENSTGUG00000002320	21	898583	901323	FBXO2	F-box protein 2 [Source:HGNC Symbol;Acc:13581]
ENSTGUG00000002327	21	903133	906470		Uncharacterized protein [Source:UniProtKB/TrEMBL;Acc:H0YVS8]
ENSTGUG00000002346	27	1962739	1971874	IGFBP4	insulin-like growth factor binding protein 4 [Source:HGNC Symbol;Acc:5473]
ENSTGUG00000002371	27	2057261	2060618
ENSTGUG00000002385	21	1017939	1022999		Uncharacterized protein [Source:UniProtKB/TrEMBL;Acc:H0YVY6]
ENSTGUG00000002388	27	2161503	2163817		Uncharacterized protein [Source:UniProtKB/TrEMBL;Acc:H0YVY3]
ENSTGUG00000002391	27	2162650	2162766		Uncharacterized protein [Source:UniProtKB/TrEMBL;Acc:H0YVY4]
ENSTGUG00000002534	Z	47420434	47459767	SLC38A9	solute carrier family 38, member 9 [Source:HGNC Symbol;Acc:26907]
ENSTGUG00000002548	Z	47475452	47487460	DDX4	DEAD (Asp-Glu-Ala-Asp) box polypeptide 4 [Source:HGNC Symbol;Acc:18700]
ENSTGUG00000002554	27	2445623	2449131	B5G1H7_TAEGU	putative RAB5C member RAS oncogene family variant 3 [Source:RefSeq peptide;Acc:NP_001232748]
ENSTGUG00000002564	27	2458488	2466594	KCNH4	potassium voltage-gated channel, subfamily H (eag-related), member 4 [Source:HGNC Symbol;Acc:6253]
ENSTGUG00000002571	27	2480889	2480999		Uncharacterized protein [Source:UniProtKB/TrEMBL;Acc:H0YWG8]
ENSTGUG00000002572	27	2483458	2488870		Uncharacterized protein [Source:UniProtKB/TrEMBL;Acc:H0YWJ7]
ENSTGUG00000002583	21	2156391	2158271	PHF13	PHD finger protein 13 [Source:HGNC Symbol;Acc:22983]
ENSTGUG00000002586	21	2159249	2164003	KLHL21	kelch-like family member 21 [Source:HGNC Symbol;Acc:29041]
ENSTGUG00000002600	27	2503824	2513088	STAT3	signal transducer and activator of transcription 3 (acute-phase response factor) [Source:HGNC Symbol;Acc:11364]
ENSTGUG00000002609	Z	48505820	48510830	PLK2	polo-like kinase 2 [Source:HGNC Symbol;Acc:19699]
ENSTGUG00000002694	27	2580434	2582269	MLX	MLX, MAX dimerization protein [Source:HGNC Symbol;Acc:11645]
ENSTGUG00000002707	27	2585931	2587306	LOC100190281	putative proteasome 26S subunit ATPase 3 interacting protein variant 1 [Source:RefSeq peptide;Acc:NP_001232270]
ENSTGUG00000002737	21	2566210	2569354	LRRC47	leucine rich repeat containing 47 [Source:HGNC Symbol;Acc:29207]
ENSTGUG00000002741	21	2570842	2572396	CCDC27	coiled-coil domain containing 27 [Source:HGNC Symbol;Acc:26546]
ENSTGUG00000002758	27	2617224	2624622
ENSTGUG00000002766	21	2627039	2629724	TPRG1L	tumor protein p63 regulated 1-like [Source:HGNC Symbol;Acc:27007]
ENSTGUG00000002774	27	2628265	2628758	RAMP2	receptor (G protein-coupled) activity modifying protein 2 [Source:HGNC Symbol;Acc:9844]
ENSTGUG00000002777	27	2636215	2642344	WNK4	WNK lysine deficient protein kinase 4 [Source:HGNC Symbol;Acc:14544]
ENSTGUG00000002780	27	2643827	2644467	COA3	cytochrome c oxidase assembly factor 3 [Source:HGNC Symbol;Acc:24990]
ENSTGUG00000002781	27	2646211	2648949	CNTD1	cyclin N-terminal domain containing 1 [Source:HGNC Symbol;Acc:26847]
ENSTGUG00000002828	27	2681523	2683712		Uncharacterized protein [Source:UniProtKB/TrEMBL;Acc:H0YX83]
ENSTGUG00000002854	27	2723257	2726534	VAT1	vesicle amine transport protein 1 homolog (T. californica) [Source:HGNC Symbol;Acc:16919]
ENSTGUG00000002860	27	2735665	2749475	RND2	Rho family GTPase 2 [Source:HGNC Symbol;Acc:18315]
ENSTGUG00000002877	21	3303982	3304929		Uncharacterized protein [Source:UniProtKB/TrEMBL;Acc:H0YXD5]
ENSTGUG00000002880	21	3317648	3340599	PANK4	pantothenate kinase 4 [Source:RefSeq peptide;Acc:NP_001231842]
ENSTGUG00000002938	27	2873150	2877317
ENSTGUG00000002966	21	3764543	3778087	GABRD	gamma-aminobutyric acid (GABA) A receptor, delta [Source:HGNC Symbol;Acc:4084]
ENSTGUG00000002988	20	125600	127753		Uncharacterized protein [Source:UniProtKB/TrEMBL;Acc:H0YXQ6]
ENSTGUG00000003004	27	3047165	3047497		Uncharacterized protein [Source:UniProtKB/TrEMBL;Acc:H0YXS2]
ENSTGUG00000003009	21	3932431	3946361		Uncharacterized protein [Source:UniProtKB/TrEMBL;Acc:H0YXS9]
ENSTGUG00000003014	21	3934028	3937138		Uncharacterized protein [Source:UniProtKB/TrEMBL;Acc:H0YXT3]
ENSTGUG00000003043	27	3304397	3335431	MRC2	mannose receptor, C type 2 [Source:HGNC Symbol;Acc:16875]
ENSTGUG00000003077	Z	52310471	52503829	NTRK2	neurotrophic tyrosine kinase, receptor, type 2 [Source:HGNC Symbol;Acc:8032]
ENSTGUG00000003151	20	523559	576745	RALGAPB	Ral GTPase activating protein, beta subunit (non-catalytic) [Source:HGNC Symbol;Acc:29221]
ENSTGUG00000003179	20	601821	697084	CHD6	chromodomain helicase DNA binding protein 6 [Source:HGNC Symbol;Acc:19057]
ENSTGUG00000003216	Z	52995870	53024348	RASEF	RAS and EF-hand domain containing [Source:HGNC Symbol;Acc:26464]
ENSTGUG00000003217	21	4404694	4418910	ACAP3	ArfGAP with coiled-coil, ankyrin repeat and PH domains 3 [Source:HGNC Symbol;Acc:16754]
ENSTGUG00000003220	27	4100856	4102504	SMARCD2	SWI/SNF related, matrix associated, actin dependent regulator of chromatin, subfamily d, member 2 [Source:HGNC Symbol;Acc:11107]
ENSTGUG00000003254	22	10048	11035		putative peptidylprolyl isomerase A (cyclophilin A) [Source:RefSeq peptide;Acc:NP_001232391]
ENSTGUG00000003264	Z	54049308	54144138	TLE4	transducin-like enhancer of split 4 (E(sp1) homolog, Drosophila) [Source:HGNC Symbol;Acc:11840]
ENSTGUG00000003280	20	739547	764063	SAMHD1	SAM domain and HD domain 1 [Source:HGNC Symbol;Acc:15925]
ENSTGUG00000003294	22	18672	43403	OGDH	oxoglutarate (alpha-ketoglutarate) dehydrogenase (lipoamide) [Source:HGNC Symbol;Acc:8124]
ENSTGUG00000003306	27	4277732	4557967		Uncharacterized protein [Source:UniProtKB/TrEMBL;Acc:H0YYM5]
ENSTGUG00000003309	27	4294919	4308759	PLEKHM1	pleckstrin homology domain containing, family M (with RUN domain) member 1 [Source:HGNC Symbol;Acc:29017]
ENSTGUG00000003333	20	828213	969364		Uncharacterized protein [Source:UniProtKB/TrEMBL;Acc:H0YYQ4]
ENSTGUG00000003373	Z	54616439	54631110	PSAT1	phosphoserine aminotransferase 1 [Source:HGNC Symbol;Acc:19129]
ENSTGUG00000003384	22	56393	58389	CKAP2L	cytoskeleton associated protein 2-like [Source:HGNC Symbol;Acc:26877]
ENSTGUG00000003402	20	953365	1019143	DLGAP4	discs, large (Drosophila) homolog-associated protein 4 [Source:HGNC Symbol;Acc:24476]
ENSTGUG00000003418	22	67393	75128	SLC20A1	solute carrier family 20 (phosphate transporter), member 1 [Source:HGNC Symbol;Acc:10946]
ENSTGUG00000003426	19	769306	772565	SBDS	Shwachman-Bodian-Diamond syndrome [Source:HGNC Symbol;Acc:19440]
ENSTGUG00000003462	27	4593522	4598987	ZNF652	zinc finger protein 652 [Source:HGNC Symbol;Acc:29147]
ENSTGUG00000003484	Z	55052153	55132751		Uncharacterized protein [Source:UniProtKB/TrEMBL;Acc:H0YZ56]
ENSTGUG00000003494	Z	55171007	55182892		Uncharacterized protein [Source:UniProtKB/TrEMBL;Acc:H0YZ66]
ENSTGUG00000003503	Z	55216663	55217895	GCNT1	glucosaminyl (N-acetyl) transferase 1, core 2 [Source:HGNC Symbol;Acc:4203]
ENSTGUG00000003533	21	4917870	4948626	UBE4B	ubiquitination factor E4B [Source:HGNC Symbol;Acc:12500]
ENSTGUG00000003565	Z	55507223	55610018	THBS4	thrombospondin 4 [Source:HGNC Symbol;Acc:11788]
ENSTGUG00000003576	20	1588734	1596224	LOC100190629	putative microtubule-associated protein 1 light chain 3 alpha [Source:RefSeq peptide;Acc:NP_001232518]
ENSTGUG00000003611	Z	55553746	55561946	MTX3	metaxin 3 [Source:HGNC Symbol;Acc:24812]
ENSTGUG00000003620	22	153193	158956	DBNL	drebrin-like [Source:HGNC Symbol;Acc:2696]
ENSTGUG00000003646	20	1760784	1800660	MMP24	matrix metallopeptidase 24 (membrane-inserted) [Source:HGNC Symbol;Acc:7172]
ENSTGUG00000003669	22	209818	214730	ADD2	adducin 2 (beta) [Source:HGNC Symbol;Acc:244]
ENSTGUG00000003671	Z	55661031	55668114		Uncharacterized protein [Source:UniProtKB/TrEMBL;Acc:H0YZP0]
ENSTGUG00000003747	25	330612	330926	BGLAP	bone gamma-carboxyglutamate (gla) protein [Source:HGNC Symbol;Acc:1043]
ENSTGUG00000003780	25	369854	370773	TMEM79	transmembrane protein 79 [Source:HGNC Symbol;Acc:28196]
ENSTGUG00000003831	22	296599	322443	AAK1	AP2 associated kinase 1 [Source:HGNC Symbol;Acc:19679]
ENSTGUG00000003847	21	5276732	5478524	CA6	carbonic anhydrase VI [Source:HGNC Symbol;Acc:1380]
ENSTGUG00000003859	22	328104	329072		Uncharacterized protein [Source:UniProtKB/TrEMBL;Acc:H0Z077]
ENSTGUG00000003894	22	359437	382891	GFPT1	glutamine--fructose-6-phosphate transaminase 1 [Source:HGNC Symbol;Acc:4241]
ENSTGUG00000003921	25	462603	471307	ATP8B2	ATPase, aminophospholipid transporter, class I, type 8B, member 2 [Source:HGNC Symbol;Acc:13534]
ENSTGUG00000003924	21	5384095	5499964	RERE	arginine-glutamic acid dipeptide (RE) repeats [Source:HGNC Symbol;Acc:9965]
ENSTGUG00000003949	21	5552745	5639439		Uncharacterized protein [Source:UniProtKB/TrEMBL;Acc:H0Z0H0]
ENSTGUG00000003991	21	5680425	5693059	KLHL17	kelch-like family member 17 [Source:HGNC Symbol;Acc:24023]
ENSTGUG00000004016	21	5700507	5709699	PLEKHN1	pleckstrin homology domain containing, family N member 1 [Source:HGNC Symbol;Acc:25284]
ENSTGUG00000004050	21	5864201	5870813	C1orf159	chromosome 1 open reading frame 159 [Source:HGNC Symbol;Acc:26062]
ENSTGUG00000004055	25	476296	479823	SHE	Src homology 2 domain containing E [Source:HGNC Symbol;Acc:27004]
ENSTGUG00000004071	22	599982	602601	LOC100190226	uncharacterized protein LOC100190226 [Source:RefSeq peptide;Acc:NP_001232103]
ENSTGUG00000004076	Z	56958821	56960255	S100Z	S100 calcium binding protein Z [Source:HGNC Symbol;Acc:30367]
ENSTGUG00000004082	22	629849	657358		Uncharacterized protein [Source:UniProtKB/TrEMBL;Acc:H0Z0Y1]
ENSTGUG00000004085	Z	57030269	57155328	IQGAP2	IQ motif containing GTPase activating protein 2 [Source:HGNC Symbol;Acc:6111]
ENSTGUG00000004091	21	5958264	5967335	SCNN1D	sodium channel, non-voltage-gated 1, delta subunit [Source:HGNC Symbol;Acc:10601]
ENSTGUG00000004105	25	493039	503263	ADAR	adenosine deaminase, RNA-specific [Source:HGNC Symbol;Acc:225]
ENSTGUG00000004125	25	523372	537540	KCNN3	potassium intermediate/small conductance calcium-activated channel, subfamily N, member 3 [Source:HGNC Symbol;Acc:6292]
ENSTGUG00000004157	22	915131	1067918	LRRTM4	leucine rich repeat transmembrane neuronal 4 [Source:HGNC Symbol;Acc:19411]
ENSTGUG00000004205	25	549185	552040	FLAD1	flavin adenine dinucleotide synthetase 1 [Source:HGNC Symbol;Acc:24671]
ENSTGUG00000004208	Z	57633718	57656203	TJP2	tight junction protein 2 [Source:HGNC Symbol;Acc:11828]
ENSTGUG00000004243	19	4416206	4420356	C1QBP	complement component 1, q subcomponent binding protein [Source:HGNC Symbol;Acc:1243]
ENSTGUG00000004252	20	3241767	3249873	GSS	glutathione synthetase [Source:HGNC Symbol;Acc:4624]
ENSTGUG00000004290	25	639279	706715
ENSTGUG00000004301	25	788545	788850		Uncharacterized protein [Source:UniProtKB/TrEMBL;Acc:H0Z1H9]
ENSTGUG00000004309	25	809007	809330		Uncharacterized protein [Source:UniProtKB/TrEMBL;Acc:H0Z1I9]
ENSTGUG00000004310	20	3287565	3296582	SOGA1	suppressor of glucose, autophagy associated 1 [Source:HGNC Symbol;Acc:16111]
ENSTGUG00000004399	Z	58331600	58335740	PLIN2	perilipin 2 [Source:HGNC Symbol;Acc:248]
ENSTGUG00000004421	Z	58402157	58438123		Uncharacterized protein [Source:UniProtKB/TrEMBL;Acc:H0Z1W2]
ENSTGUG00000004422	25	1042244	1045868	RNF115	ring finger protein 115 [Source:HGNC Symbol;Acc:18154]
ENSTGUG00000004434	25	1059445	1064150	LIX1L	Lix1 homolog (mouse)-like [Source:HGNC Symbol;Acc:28715]
ENSTGUG00000004453	20	4461917	4462117		Uncharacterized protein [Source:UniProtKB/TrEMBL;Acc:H0Z1Y2]
ENSTGUG00000004460	Z	58832697	58926873	SH3GL2	SH3-domain GRB2-like 2 [Source:HGNC Symbol;Acc:10831]
ENSTGUG00000004464	22	1891979	1899862		Uncharacterized protein [Source:UniProtKB/TrEMBL;Acc:H0Z225]
ENSTGUG00000004467	19	5258890	5265842	ORAI2	ORAI calcium release-activated calcium modulator 2 [Source:HGNC Symbol;Acc:21667]
ENSTGUG00000004480	20	4475405	4482386	SGK2	serum/glucocorticoid regulated kinase 2 [Source:HGNC Symbol;Acc:13900]
ENSTGUG00000004514	Z	59870456	59874921		Uncharacterized protein [Source:UniProtKB/TrEMBL;Acc:H0Z253]
ENSTGUG00000004551	22	2132055	2133311	SLC25A37	solute carrier family 25 (mitochondrial iron transporter), member 37 [Source:HGNC Symbol;Acc:29786]
ENSTGUG00000004556	22	2354570	2411682	UNC5D	unc-5 homolog D (C. elegans) [Source:HGNC Symbol;Acc:18634]
ENSTGUG00000004606	20	4728040	4736776
ENSTGUG00000004617	20	4740277	4741781		Uncharacterized protein [Source:UniProtKB/TrEMBL;Acc:H0Z2F4]
ENSTGUG00000004741	22	2784936	2792494	ASH2L	ash2 (absent, small, or homeotic)-like (Drosophila) [Source:HGNC Symbol;Acc:744]
ENSTGUG00000004829	22	2834737	2860537	WHSC1L1	Wolf-Hirschhorn syndrome candidate 1-like 1 [Source:HGNC Symbol;Acc:12767]
ENSTGUG00000004885	Z	63521367	63560668	GLDC	glycine dehydrogenase (decarboxylating) [Source:HGNC Symbol;Acc:4313]
ENSTGUG00000004963	20	6215483	6220854		Uncharacterized protein [Source:UniProtKB/TrEMBL;Acc:H0Z3J7]
ENSTGUG00000004973	Z	63711730	63719404
ENSTGUG00000004979	Z	63783575	63791386		Uncharacterized protein [Source:UniProtKB/TrEMBL;Acc:H0Z3I4]
ENSTGUG00000004989	22	2880855	3001918	ADAM9	ADAM metallopeptidase domain 9 [Source:HGNC Symbol;Acc:216]
ENSTGUG00000005049	20	6300782	6323891	KCNS1	potassium voltage-gated channel, delayed-rectifier, subfamily S, member 1 [Source:HGNC Symbol;Acc:6300]
ENSTGUG00000005082	22	2942768	2952407	TACC1	transforming, acidic coiled-coil containing protein 1 [Source:HGNC Symbol;Acc:11522]
ENSTGUG00000005141	22	3005531	3011800	ADAM32	ADAM metallopeptidase domain 32 [Source:HGNC Symbol;Acc:15479]
ENSTGUG00000005143	20	6407302	6412226
ENSTGUG00000005155	Z	64120895	64131529	B5FYH4_TAEGU	putative Adenylate kinase 3 alpha like 1 variant 1 [Source:RefSeq peptide;Acc:NP_001232629]
ENSTGUG00000005157	22	3016841	3018000	IDO2	indoleamine 2,3-dioxygenase 2 [Source:HGNC Symbol;Acc:27269]
ENSTGUG00000005158	22	3035643	3035960	C8orf4	chromosome 8 open reading frame 4 [Source:HGNC Symbol;Acc:1357]
ENSTGUG00000005171	20	6456550	6467031		Uncharacterized protein [Source:UniProtKB/TrEMBL;Acc:H0Z425]
ENSTGUG00000005176	22	3149422	3160887	SFRP1	secreted frizzled-related protein 1 [Source:HGNC Symbol;Acc:10776]
ENSTGUG00000005209	22	3184440	3185294		Uncharacterized protein [Source:UniProtKB/TrEMBL;Acc:H0Z457]
ENSTGUG00000005264	22	3206465	3240634	ANK1	ankyrin 1, erythrocytic [Source:HGNC Symbol;Acc:492]
ENSTGUG00000005303	20	6686683	6832758
ENSTGUG00000005360	20	6860801	6862851	OCSTAMP	osteoclast stimulatory transmembrane protein [Source:HGNC Symbol;Acc:16116]
ENSTGUG00000005521	Z	65330746	65338806	DMRT3	doublesex and mab-3 related transcription factor 3 [Source:HGNC Symbol;Acc:13909]
ENSTGUG00000005729	Z	66198178	66286227	TNPO1	transportin 1 [Source:HGNC Symbol;Acc:6401]
ENSTGUG00000005836	19	6860353	6967441	SMG6	smg-6 homolog, nonsense mediated mRNA decay factor (C. elegans) [Source:HGNC Symbol;Acc:17809]
ENSTGUG00000005853	Z	66583721	66591062	LOC100189990	putative basic transcription factor 3 [Source:RefSeq peptide;Acc:NP_001232169]
ENSTGUG00000005883	19	6969956	6975328	TSR1	TSR1, 20S rRNA accumulation, homolog (S. cerevisiae) [Source:HGNC Symbol;Acc:25542]
ENSTGUG00000005967	20	7507332	7509498	MMP9	matrix metallopeptidase 9 (gelatinase B, 92kDa gelatinase, 92kDa type IV collagenase) [Source:HGNC Symbol;Acc:7176]
ENSTGUG00000006023	19	7119508	7122330	PIGS	phosphatidylinositol glycan anchor biosynthesis, class S [Source:HGNC Symbol;Acc:14937]
ENSTGUG00000006042	19	7124807	7125367		Uncharacterized protein [Source:UniProtKB/TrEMBL;Acc:H0Z6K9]
ENSTGUG00000006210	19	7259670	7262761	ERAL1	Era G-protein-like 1 (E. coli) [Source:HGNC Symbol;Acc:3424]
ENSTGUG00000006229	Z	67567982	67586152	PCSK1	proprotein convertase subtilisin/kexin type 1 [Source:HGNC Symbol;Acc:8743]
ENSTGUG00000006309	20	7757457	7765999	LBP	lipopolysaccharide binding protein [Source:HGNC Symbol;Acc:6517]
ENSTGUG00000006381	20	7841007	7850332
ENSTGUG00000006412	20	7897148	7904899	DNMT3B	DNA (cytosine-5-)-methyltransferase 3 beta [Source:HGNC Symbol;Acc:2979]
ENSTGUG00000006413	Z	68399691	68563712		Uncharacterized protein [Source:UniProtKB/TrEMBL;Acc:H0Z7M9]
ENSTGUG00000006525	20	8063706	8065981	PLAGL2	pleiomorphic adenoma gene-like 2 [Source:HGNC Symbol;Acc:9047]
ENSTGUG00000006532	20	8075408	8084743	TM9SF4	transmembrane 9 superfamily protein member 4 [Source:HGNC Symbol;Acc:30797]
ENSTGUG00000006537	Z	69173802	69188504	PRRC1	proline-rich coiled-coil 1 [Source:HGNC Symbol;Acc:28164]
ENSTGUG00000006558	20	8090641	8097648	HCK	hemopoietic cell kinase [Source:HGNC Symbol;Acc:4840]
ENSTGUG00000006594	19	7734796	7759935	GOSR1	golgi SNAP receptor complex member 1 [Source:HGNC Symbol;Acc:4430]
ENSTGUG00000006641	Z	69438551	69557223	FBN2	fibrillin 2 [Source:HGNC Symbol;Acc:3604]
ENSTGUG00000006717	20	8221694	8223749	REM1	RAS (RAD and GEM)-like GTP-binding 1 [Source:HGNC Symbol;Acc:15922]
ENSTGUG00000006814	Z	69702410	69704766	COX7C	cytochrome c oxidase subunit 7C, mitochondrial [Source:RefSeq peptide;Acc:NP_001233184]
ENSTGUG00000006853	19	8096725	8100716	TRPV2	transient receptor potential cation channel, subfamily V, member 2 [Source:HGNC Symbol;Acc:18082]
ENSTGUG00000006876	20	8333985	8340122	PSMF1	proteasome (prosome, macropain) inhibitor subunit 1 (PI31) [Source:HGNC Symbol;Acc:9571]
ENSTGUG00000006883	Z	70949554	71039568	VCAN	versican [Source:HGNC Symbol;Acc:2464]
ENSTGUG00000006911	Z	71140026	71214110		Uncharacterized protein [Source:UniProtKB/TrEMBL;Acc:H0Z963]
ENSTGUG00000006927	20	8388185	8391193		putative FK506 binding protein 1A 12 kDa variant 1 [Source:RefSeq peptide;Acc:NP_001232047]
ENSTGUG00000006935	Z	71649507	71663338	ATP6AP1L	ATPase, H+ transporting, lysosomal accessory protein 1-like [Source:HGNC Symbol;Acc:28091]
ENSTGUG00000007088	19	8301574	8315563	NLE1	notchless homolog 1 (Drosophila) [Source:HGNC Symbol;Acc:19889]
ENSTGUG00000007138	Z	72379315	72379437
ENSTGUG00000007140	Z	72393787	72404820	FRMPD1	FERM and PDZ domain containing 1 [Source:HGNC Symbol;Acc:29159]
ENSTGUG00000007146	Z	72408204	72411075	TRMT10B	tRNA methyltransferase 10 homolog B (S. cerevisiae) [Source:HGNC Symbol;Acc:26454]
ENSTGUG00000007164	Z	72435563	72436363		Uncharacterized protein [Source:UniProtKB/TrEMBL;Acc:H0Z9X0]
ENSTGUG00000007180	20	8856200	8858969		Uncharacterized protein [Source:UniProtKB/TrEMBL;Acc:H0Z9Y4]
ENSTGUG00000007201	Z	72468103	72578078		Uncharacterized protein [Source:UniProtKB/TrEMBL;Acc:H0ZA05]
ENSTGUG00000007419	20	9406841	9420459	EEF1A2	eukaryotic translation elongation factor 1 alpha 2 [Source:HGNC Symbol;Acc:3192]
ENSTGUG00000007614	20	10201892	10205852	TCFL5	transcription factor-like 5 (basic helix-loop-helix) [Source:HGNC Symbol;Acc:11646]
ENSTGUG00000007738	20	10706687	10713500		Uncharacterized protein [Source:UniProtKB/TrEMBL;Acc:H0ZBL2]
ENSTGUG00000007750	20	10717230	10718017	LOC100190177	putative ribosomal protein S21 variant 1 [Source:RefSeq peptide;Acc:NP_001232673]
ENSTGUG00000008254	20	12828400	12834995	PCK1	phosphoenolpyruvate carboxykinase 1 (soluble) [Source:HGNC Symbol;Acc:8724]
ENSTGUG00000008565	20	14400998	14439631	ATP9A	ATPase, class II, type 9A [Source:HGNC Symbol;Acc:13540]
ENSTGUG00000008592	19	10917728	10919326		Uncharacterized protein [Source:UniProtKB/TrEMBL;Acc:H0ZE33]
ENSTGUG00000008672	20	14774704	14784795		Uncharacterized protein [Source:UniProtKB/TrEMBL;Acc:H0ZEB9]
ENSTGUG00000008709	20	14956522	14989047	UBE2V1	ubiquitin-conjugating enzyme E2 variant 1 [Source:RefSeq peptide;Acc:NP_001192036]
ENSTGUG00000008781	20	15135879	15234266	KCNB1	potassium voltage-gated channel, Shab-related subfamily, member 1 [Source:HGNC Symbol;Acc:6231]
ENSTGUG00000008895	19	11387077	11399128	WSCD1	WSC domain containing 1 [Source:HGNC Symbol;Acc:29060]
ENSTGUG00000008911	20	15398830	15457712	PREX1	phosphatidylinositol-3,4,5-trisphosphate-dependent Rac exchange factor 1 [Source:HGNC Symbol;Acc:32594]
ENSTGUG00000009002	19	11545153	11546405	FAM64A	family with sequence similarity 64, member A [Source:HGNC Symbol;Acc:25483]
ENSTGUG00000013681	Un	171396861	171398584	HSPA12B	heat shock 70kD protein 12B [Source:HGNC Symbol;Acc:16193]
ENSTGUG00000013833	Un	87774081	87774419		Uncharacterized protein [Source:UniProtKB/TrEMBL;Acc:H0ZUD9]
ENSTGUG00000013903	Un	29739769	29744059	ATP13A1	ATPase type 13A1 [Source:HGNC Symbol;Acc:24215]
ENSTGUG00000013940	Un	144670435	144672260
ENSTGUG00000014012	Un	118618429	118618731		Uncharacterized protein [Source:UniProtKB/TrEMBL;Acc:H0ZUV7]
ENSTGUG00000014036	Un	174787600	174788127	MIOX	myo-inositol oxygenase [Source:HGNC Symbol;Acc:14522]
ENSTGUG00000014059	Un	61042081	61145527		Uncharacterized protein [Source:UniProtKB/TrEMBL;Acc:H0ZV24]
ENSTGUG00000014065	Un	89503687	89504509	IFRD2	interferon-related developmental regulator 2 [Source:HGNC Symbol;Acc:5457]
ENSTGUG00000014078	Un	145182722	145187964		Uncharacterized protein [Source:UniProtKB/TrEMBL;Acc:H0ZV21]
ENSTGUG00000014157	Un	32192269	32196452	TRIM62	tripartite motif containing 62 [Source:HGNC Symbol;Acc:25574]
ENSTGUG00000014180	Un	3968766	3977696		Uncharacterized protein [Source:UniProtKB/TrEMBL;Acc:H0ZVB7]
ENSTGUG00000014183	Un	3997289	3999436	CSNK1G2	casein kinase 1, gamma 2 [Source:HGNC Symbol;Acc:2455]
ENSTGUG00000014300	Un	4805429	4809613		Uncharacterized protein [Source:UniProtKB/TrEMBL;Acc:H0ZVM9]
ENSTGUG00000014321	Un	146275566	146281479	SERINC2	serine incorporator 2 [Source:HGNC Symbol;Acc:23231]
ENSTGUG00000014385	Un	62838346	62848493		Uncharacterized protein [Source:UniProtKB/TrEMBL;Acc:H0ZVV9]
ENSTGUG00000014460	Un	121420491	121422985		Uncharacterized protein [Source:UniProtKB/TrEMBL;Acc:H0ZW32]
ENSTGUG00000014535	Un	7049126	7050041
ENSTGUG00000014613	Un	65009964	65011512		Uncharacterized protein [Source:UniProtKB/TrEMBL;Acc:H0ZWI0]
ENSTGUG00000014624	Un	7930653	7931135		Uncharacterized protein [Source:UniProtKB/TrEMBL;Acc:H0ZWI8]
ENSTGUG00000014739	Un	36135610	36137841		Uncharacterized protein [Source:UniProtKB/TrEMBL;Acc:H0ZWV4]
ENSTGUG00000014828	Un	97762160	97762864
ENSTGUG00000014905	Un	124358551	124359347		Uncharacterized protein [Source:UniProtKB/TrEMBL;Acc:H0ZXA5]
ENSTGUG00000014931	Un	150465357	150467120	WNT1	wingless-type MMTV integration site family, member 1 [Source:HGNC Symbol;Acc:12774]
ENSTGUG00000014947	Un	150469048	150469378	ARF3	ADP-ribosylation factor 3 [Source:HGNC Symbol;Acc:654]
ENSTGUG00000015000	Un	125249826	125251745		Uncharacterized protein [Source:UniProtKB/TrEMBL;Acc:H0ZXK4]
ENSTGUG00000015018	Un	69254567	69265047	BIN3	bridging integrator 3 [Source:HGNC Symbol;Acc:1054]
ENSTGUG00000015025	Un	69280798	69308289	PPP3CC	protein phosphatase 3, catalytic subunit, gamma isozyme [Source:HGNC Symbol;Acc:9316]
ENSTGUG00000015030	Un	100000131	100004579	ITPR1	inositol 1,4,5-trisphosphate receptor, type 1 [Source:HGNC Symbol;Acc:6180]
ENSTGUG00000015035	Un	100013525	100015133
ENSTGUG00000015036	Un	100016892	100017685		Uncharacterized protein [Source:UniProtKB/TrEMBL;Acc:H0ZXN4]
ENSTGUG00000015249	Un	12615222	12618513	BMP1	bone morphogenetic protein 1 [Source:HGNC Symbol;Acc:1067]
ENSTGUG00000015259	Un	71228316	71231901		Uncharacterized protein [Source:UniProtKB/TrEMBL;Acc:H0ZY96]
ENSTGUG00000015260	Un	71231044	71231697		Uncharacterized protein [Source:UniProtKB/TrEMBL;Acc:H0ZYA0]
ENSTGUG00000015299	Un	72326739	72328235		Uncharacterized protein [Source:UniProtKB/TrEMBL;Acc:H0ZYD9]
ENSTGUG00000015308	Un	41445760	41447366		Uncharacterized protein [Source:UniProtKB/TrEMBL;Acc:H0ZYE8]
ENSTGUG00000015326	Un	102383773	102385888		Uncharacterized protein [Source:UniProtKB/TrEMBL;Acc:H0ZYH5]
ENSTGUG00000015405	Un	102804765	102805540		Uncharacterized protein [Source:UniProtKB/TrEMBL;Acc:H0ZYP3]
ENSTGUG00000015447	Un	14029885	14030825
ENSTGUG00000015453	Un	128000943	128001719		Uncharacterized protein [Source:UniProtKB/TrEMBL;Acc:H0ZYT3]
ENSTGUG00000015458	Un	14032010	14032386	HSD17B10	hydroxysteroid (17-beta) dehydrogenase 10 [Source:HGNC Symbol;Acc:4800]
ENSTGUG00000015465	Un	14034182	14034603	PFKFB1	6-phosphofructo-2-kinase/fructose-2,6-biphosphatase 1 [Source:HGNC Symbol;Acc:8872]
ENSTGUG00000015479	Un	73124526	73125648
ENSTGUG00000015642	Un	128869477	128877276	SP1	Sp1 transcription factor [Source:HGNC Symbol;Acc:11205]
ENSTGUG00000015645	Un	105022959	105024139	BAX	BCL2-associated X protein [Source:HGNC Symbol;Acc:959]
ENSTGUG00000015738	Un	16828077	16828136		Uncharacterized protein [Source:UniProtKB/TrEMBL;Acc:H0Z4N8]
ENSTGUG00000015886	Un	106947029	106948114	PLA2G2E	phospholipase A2, group IIE [Source:HGNC Symbol;Acc:13414]
ENSTGUG00000015923	Un	44750987	44752789		Uncharacterized protein [Source:UniProtKB/TrEMBL;Acc:H1A042]
ENSTGUG00000015948	Un	18754837	18763123
ENSTGUG00000015978	Un	44789789	44794583		Uncharacterized protein [Source:UniProtKB/TrEMBL;Acc:H1A091]
ENSTGUG00000016095	Un	161602570	161605538		Uncharacterized protein [Source:UniProtKB/TrEMBL;Acc:H1A0J9]
ENSTGUG00000016106	Un	108628828	108638839		Uncharacterized protein [Source:UniProtKB/TrEMBL;Acc:H1A0L3]
ENSTGUG00000016113	Un	132850779	132856894	CACNA1C	calcium channel, voltage-dependent, L type, alpha 1C subunit [Source:HGNC Symbol;Acc:1390]
ENSTGUG00000016307	Un	110755981	110758208		Uncharacterized protein [Source:UniProtKB/TrEMBL;Acc:H1A151]
ENSTGUG00000016369	Un	48049616	48050545		Uncharacterized protein [Source:UniProtKB/TrEMBL;Acc:H1A1A5]
ENSTGUG00000016450	Un	49162451	49165238		Uncharacterized protein [Source:UniProtKB/TrEMBL;Acc:H1A1I7]
ENSTGUG00000016507	Un	81534685	81544122	FDPS	farnesyl diphosphate synthase [Source:HGNC Symbol;Acc:3631]
ENSTGUG00000016584	Un	50535312	50542440
ENSTGUG00000016678	Un	165661397	165661981
ENSTGUG00000016723	Un	114997000	114997700		Uncharacterized protein [Source:UniProtKB/TrEMBL;Acc:H1A299]
ENSTGUG00000016786	Un	115302101	115303148
ENSTGUG00000016835	Un	115904314	115919656		Uncharacterized protein [Source:UniProtKB/TrEMBL;Acc:H1A2L7]
ENSTGUG00000016844	Un	115905153	115907744		Uncharacterized protein [Source:UniProtKB/TrEMBL;Acc:H1A2M7]
ENSTGUG00000016848	Un	24065938	24070365		Uncharacterized protein [Source:UniProtKB/TrEMBL;Acc:H1A2N4]
ENSTGUG00000016855	Un	167008457	167013235		Uncharacterized protein [Source:UniProtKB/TrEMBL;Acc:H1A2M8]
ENSTGUG00000016856	Un	115920554	115920842
ENSTGUG00000016881	Un	53216166	53217368	TMEM214	transmembrane protein 214 [Source:HGNC Symbol;Acc:25983]
ENSTGUG00000016930	Un	168098220	168104997	INTS3	integrator complex subunit 3 [Source:HGNC Symbol;Acc:26153]
ENSTGUG00000016953	Un	139935693	139939733		Uncharacterized protein [Source:UniProtKB/TrEMBL;Acc:H1A2X4]
ENSTGUG00000016995	Un	25246927	25247556	C1GALT1C1	C1GALT1-specific chaperone 1 [Source:HGNC Symbol;Acc:24338]
ENSTGUG00000017013	Un	54550138	54552329	C17orf70	chromosome 17 open reading frame 70 [Source:HGNC Symbol;Acc:26171]
ENSTGUG00000017036	Un	54729144	54730869		Uncharacterized protein [Source:UniProtKB/TrEMBL;Acc:H1A353]
ENSTGUG00000017093	Un	169784356	169794411	VDR	vitamin D (1,25- dihydroxyvitamin D3) receptor [Source:HGNC Symbol;Acc:12679]
ENSTGUG00000017214	Un	86021268	86029416		Uncharacterized protein [Source:UniProtKB/TrEMBL;Acc:H1A3N1]
ENSTGUG00000017569	20	9826526	9826583
ENSTGUG00000017639	24	3516694	3516790	SNORD14	Small nucleolar RNA SNORD14 [Source:RFAM;Acc:RF00016]
ENSTGUG00000017806	Z	52731876	52732014
ENSTGUG00000017809	23	93574	93716	SNORA16	Small nucleolar RNA SNORA16B/SNORA16A family [Source:RFAM;Acc:RF00190]
ENSTGUG00000017818	28	3838849	3838933
ENSTGUG00000017829	Un	53213828	53213991	U1	U1 spliceosomal RNA [Source:RFAM;Acc:RF00003]
ENSTGUG00000017867	21	5249918	5250025
ENSTGUG00000017927	23	92521	92637	SNORA61	Small nucleolar RNA SNORA61 [Source:RFAM;Acc:RF00420]
ENSTGUG00000017931	20	15255221	15255311	SNORD12	Small nucleolar SNORD12/SNORD106 [Source:RFAM;Acc:RF00581]
ENSTGUG00000017942	26	532976	533078
ENSTGUG00000017960	24	3517945	3518041	SNORD14	Small nucleolar RNA SNORD14 [Source:RFAM;Acc:RF00016]
ENSTGUG00000018013	26	532798	532880
ENSTGUG00000018077	24	3517464	3517560	SNORD14	Small nucleolar RNA SNORD14 [Source:RFAM;Acc:RF00016]
ENSTGUG00000018125	Z	1261115	1277104	CCDC11	coiled-coil domain containing 11 [Source:HGNC Symbol;Acc:26530]
ENSTGUG00000018191	27	3267513	3267817		Uncharacterized protein [Source:UniProtKB/TrEMBL;Acc:H1A5Y3]
ENSTGUG00000018202	27	2467425	2467862	HCRT	hypocretin (orexin) neuropeptide precursor [Source:HGNC Symbol;Acc:4847]
ENSTGUG00000018271	Z	63769194	63775082	MLANA	melan-A [Source:HGNC Symbol;Acc:7124]
ENSTGUG00000018299	25	399056	399181		Uncharacterized protein [Source:UniProtKB/TrEMBL;Acc:H1A559]
ENSTGUG00000018319	25	828293	828733		Uncharacterized protein [Source:UniProtKB/TrEMBL;Acc:H1A5L4]
ENSTGUG00000018324	24	1119570	1123960		Uncharacterized protein [Source:UniProtKB/TrEMBL;Acc:H1A5U4]
ENSTGUG00000018383	27	2340747	2341891	NKIRAS2	NFKB inhibitor interacting Ras-like 2 [Source:HGNC Symbol;Acc:17898]
ENSTGUG00000018490	Un	79508224	79508385		Uncharacterized protein [Source:UniProtKB/TrEMBL;Acc:H1A4R2]
ENSTGUG00000018495	Z	38043944	38044471		Uncharacterized protein [Source:UniProtKB/TrEMBL;Acc:H1A5L9]
ENSTGUG00000018551	25	751207	751485		Uncharacterized protein [Source:UniProtKB/TrEMBL;Acc:H1A5S7]
ENSTGUG00000018561	18	7548330	7548484	SCARNA16	Small Cajal body specific RNA 16 [Source:RFAM;Acc:RF00424]
ENSTGUG00000018611	9	7141724	7141993	SCARNA6	Small Cajal body specific RNA 6 [Source:RFAM;Acc:RF00478]
ENSTGUG00000018613	17	8850498	8850631	SNORA17	Small nucleolar RNA SNORA17 [Source:RFAM;Acc:RF00560]
ENSTGUG00000018621	23	92839	92969	SNORA44	Small nucleolar RNA SNORA44 [Source:RFAM;Acc:RF00405]
ENSTGUG00000018643	Z	69704386	69704448	snoZ39	Small nucleolar RNA Z39 [Source:RFAM;Acc:RF00341]
ENSTGUG00000018677	Un	102713156	102713220	SNORD41	Small nucleolar RNA SNORD41 [Source:RFAM;Acc:RF00588]
ENSTGUG00000018682	20	15255995	15256081	SNORD12	Small nucleolar SNORD12/SNORD106 [Source:RFAM;Acc:RF00581]

## Sheet: Table S2
Table S2: List of the 357 AZA-induced upregulated zebra finch genes with at least one significantly down-methylated Methylation Peak in their promoter region.
Ensembl Gene ID	Chromosome Name	Gene Start (bp)	Gene End (bp)	Associated Gene Name	Description
ENSTGUG00000000068	28	437450	439839		Uncharacterized protein [Source:UniProtKB/TrEMBL;Acc:H0YP70]
ENSTGUG00000000123	28	793559	797722	MATK	megakaryocyte-associated tyrosine kinase [Source:HGNC Symbol;Acc:6906]
ENSTGUG00000000131	Z	2255945	2368542	CPLX1	complexin 1 [Source:HGNC Symbol;Acc:2309]
ENSTGUG00000000186	2	1006110	1021595	CCDC12	coiled-coil domain containing 12 [Source:HGNC Symbol;Acc:28332]
ENSTGUG00000000275	24	1260906	1302411	NCAM1	neural cell adhesion molecule 1 [Source:HGNC Symbol;Acc:7656]
ENSTGUG00000000278	28	1512549	1516458
ENSTGUG00000000344	24	1736911	1745711	LAYN	layilin [Source:HGNC Symbol;Acc:29471]
ENSTGUG00000000346	28	2005655	2011854	MYO1F	myosin IF [Source:HGNC Symbol;Acc:7600]
ENSTGUG00000000381	13	3394656	3398450	RGS14	regulator of G-protein signaling 14 [Source:HGNC Symbol;Acc:9996]
ENSTGUG00000000405	24	2355074	2368594		Uncharacterized protein [Source:UniProtKB/TrEMBL;Acc:H0YQ59]
ENSTGUG00000000406	24	2376762	2377481		Uncharacterized protein [Source:UniProtKB/TrEMBL;Acc:H0YQ61]
ENSTGUG00000000444	24	2872049	2894370	TECTA	tectorin alpha [Source:HGNC Symbol;Acc:11720]
ENSTGUG00000000448	Z	7306755	7358532	SHC3	SHC (Src homology 2 domain containing) transforming protein 3 [Source:HGNC Symbol;Acc:18181]
ENSTGUG00000000475	Z	8261519	8395538		Uncharacterized protein [Source:UniProtKB/TrEMBL;Acc:H0YQC8]
ENSTGUG00000000518	Z	9398800	9420296	SLC35D2	solute carrier family 35, member D2 [Source:HGNC Symbol;Acc:20799]
ENSTGUG00000000561	13	3852630	3852759
ENSTGUG00000000563	2	6675561	6699765	C9orf152	chromosome 9 open reading frame 152 [Source:HGNC Symbol;Acc:31455]
ENSTGUG00000000568	24	4064172	4081353	TMEM45B	transmembrane protein 45B [Source:HGNC Symbol;Acc:25194]
ENSTGUG00000000572	13	3895506	3900183
ENSTGUG00000000580	1B	908137	909314		Uncharacterized protein [Source:UniProtKB/TrEMBL;Acc:H0YQN1]
ENSTGUG00000000612	28	2863269	2866783	CDC34	cell division cycle 34 [Source:HGNC Symbol;Acc:1734]
ENSTGUG00000000652	28	3017835	3020059		Uncharacterized protein [Source:UniProtKB/TrEMBL;Acc:H0YQV7]
ENSTGUG00000000656	28	3021548	3022450	CFD	complement factor D (adipsin) [Source:HGNC Symbol;Acc:2771]
ENSTGUG00000000792	13	6605603	6606581		Uncharacterized protein [Source:UniProtKB/TrEMBL;Acc:H0YRA0]
ENSTGUG00000000864	13	6703951	6706684	SYNPO	synaptopodin [Source:HGNC Symbol;Acc:30672]
ENSTGUG00000000955	23	2534283	2536869		Uncharacterized protein [Source:UniProtKB/TrEMBL;Acc:H0YRR8]
ENSTGUG00000000959	26	719493	737203	TSPAN2	tetraspanin 2 [Source:HGNC Symbol;Acc:20659]
ENSTGUG00000001002	23	2897081	2929272	RPS6KA1	ribosomal protein S6 kinase, 90kDa, polypeptide 1 [Source:HGNC Symbol;Acc:10430]
ENSTGUG00000001106	26	1192018	1198696	RASSF5	Ras association (RalGDS/AF-6) domain family member 5 [Source:HGNC Symbol;Acc:17609]
ENSTGUG00000001109	26	1228425	1234197	IKBKE	inhibitor of kappa light polypeptide gene enhancer in B-cells, kinase epsilon [Source:HGNC Symbol;Acc:14552]
ENSTGUG00000001197	23	3610665	3611107	GALE	UDP-galactose-4-epimerase [Source:HGNC Symbol;Acc:4116]
ENSTGUG00000001204	13	8568948	8837824		Uncharacterized protein [Source:UniProtKB/TrEMBL;Acc:H0YSI2]
ENSTGUG00000001220	2	20070215	20314945		Uncharacterized protein [Source:UniProtKB/TrEMBL;Acc:H0YSJ7]
ENSTGUG00000001240	23	3680439	3683691	MYCL1	v-myc myelocytomatosis viral oncogene homolog 1, lung carcinoma derived (avian) [Source:HGNC Symbol;Acc:7555]
ENSTGUG00000001296	2	21838004	21872117	ST8SIA6	ST8 alpha-N-acetyl-neuraminide alpha-2,8-sialyltransferase 6 [Source:HGNC Symbol;Acc:23317]
ENSTGUG00000001297	Z	26151227	26257530	SVEP1	sushi, von Willebrand factor type A, EGF and pentraxin domain containing 1 [Source:HGNC Symbol;Acc:15985]
ENSTGUG00000001320	Z	26847428	26865404	ALDH7A1	aldehyde dehydrogenase 7 family, member A1 [Source:HGNC Symbol;Acc:877]
ENSTGUG00000001323	23	3937910	4034615		Uncharacterized protein [Source:UniProtKB/TrEMBL;Acc:H0YSV0]
ENSTGUG00000001329	26	2526723	2529254	LAD1	ladinin 1 [Source:HGNC Symbol;Acc:6472]
ENSTGUG00000001339	26	2566883	2612406	PKP1	plakophilin 1 (ectodermal dysplasia/skin fragility syndrome) [Source:HGNC Symbol;Acc:9023]
ENSTGUG00000001350	26	2703095	2705331		Uncharacterized protein [Source:UniProtKB/TrEMBL;Acc:H0YSY1]
ENSTGUG00000001355	23	4035411	4037525	KIAA1522	KIAA1522 [Source:HGNC Symbol;Acc:29301]
ENSTGUG00000001488	13	14631580	14709931	WWC1	WW and C2 domain containing 1 [Source:HGNC Symbol;Acc:29435]
ENSTGUG00000001571	Z	32532747	32634800	LOXHD1	lipoxygenase homology domains 1 [Source:HGNC Symbol;Acc:26521]
ENSTGUG00000001572	4	1346582	1363959	ALB	albumin [Source:HGNC Symbol;Acc:399]
ENSTGUG00000001589	2	26328387	26517668	DYNC1I1	dynein, cytoplasmic 1, intermediate chain 1 [Source:HGNC Symbol;Acc:2963]
ENSTGUG00000001601	Z	32888124	32945401	SLC14A2	solute carrier family 14 (urea transporter), member 2 [Source:HGNC Symbol;Acc:10919]
ENSTGUG00000001629	13	16314305	16325213	CYSTM1	cysteine-rich transmembrane module containing 1 [Source:HGNC Symbol;Acc:30239]
ENSTGUG00000001634	13	16362185	16366170	HBEGF	heparin-binding EGF-like growth factor [Source:HGNC Symbol;Acc:3059]
ENSTGUG00000001635	4	1590579	1868140		Uncharacterized protein [Source:UniProtKB/TrEMBL;Acc:H0YTR7]
ENSTGUG00000001643	2	26874520	26877661	DLX5	distal-less homeobox 5 [Source:HGNC Symbol;Acc:2918]
ENSTGUG00000001668	26	4040776	4041094	CLPS	colipase, pancreatic [Source:HGNC Symbol;Acc:2085]
ENSTGUG00000001700	13	16615492	16711395	PCDHAC2	protocadherin alpha subfamily C, 2 [Source:HGNC Symbol;Acc:8677]
ENSTGUG00000001750	26	4204157	4224023	SCUBE3	signal peptide, CUB domain, EGF-like 3 [Source:HGNC Symbol;Acc:13655]
ENSTGUG00000001798	26	4631485	4664847	ITPR3	inositol 1,4,5-trisphosphate receptor, type 3 [Source:HGNC Symbol;Acc:6182]
ENSTGUG00000001879	Z	39940701	39947798	CA9	carbonic anhydrase IX [Source:HGNC Symbol;Acc:1383]
ENSTGUG00000001884	Z	39980347	39980514		Uncharacterized protein [Source:UniProtKB/TrEMBL;Acc:H0YUH1]
ENSTGUG00000001922	27	368001	371863	MYL4	myosin, light chain 4, alkali; atrial, embryonic [Source:HGNC Symbol;Acc:7585]
ENSTGUG00000001944	1A	525814	526263	CALML3	calmodulin-like 3 [Source:HGNC Symbol;Acc:1452]
ENSTGUG00000002018	4	5517695	5536619	FGF2	fibroblast growth factor 2 (basic) [Source:HGNC Symbol;Acc:3676]
ENSTGUG00000002120	2	41845461	41853205	MYLK4	myosin light chain kinase family, member 4 [Source:HGNC Symbol;Acc:27972]
ENSTGUG00000002141	1A	5152186	5152456		Uncharacterized protein [Source:UniProtKB/TrEMBL;Acc:H0YV85]
ENSTGUG00000002246	2	43865767	43921475		Uncharacterized protein [Source:UniProtKB/TrEMBL;Acc:H0YVK2]
ENSTGUG00000002281	4A	874626	880963	SYTL4	synaptotagmin-like 4 [Source:HGNC Symbol;Acc:15588]
ENSTGUG00000002298	1A	6044712	6172238	FRMD4A	FERM domain containing 4A [Source:HGNC Symbol;Acc:25491]
ENSTGUG00000002346	27	1962739	1971874	IGFBP4	insulin-like growth factor binding protein 4 [Source:HGNC Symbol;Acc:5473]
ENSTGUG00000002371	27	2057261	2060618
ENSTGUG00000002537	3	7237851	7239657		Uncharacterized protein [Source:UniProtKB/TrEMBL;Acc:H0YWD1]
ENSTGUG00000002548	Z	47475452	47487460	DDX4	DEAD (Asp-Glu-Ala-Asp) box polypeptide 4 [Source:HGNC Symbol;Acc:18700]
ENSTGUG00000002564	27	2458488	2466594	KCNH4	potassium voltage-gated channel, subfamily H (eag-related), member 4 [Source:HGNC Symbol;Acc:6253]
ENSTGUG00000002590	4A	5421744	5422373		Uncharacterized protein [Source:UniProtKB/TrEMBL;Acc:H0YWI9]
ENSTGUG00000002609	Z	48505820	48510830	PLK2	polo-like kinase 2 [Source:HGNC Symbol;Acc:19699]
ENSTGUG00000002613	2	48998982	49135771	HDAC9	histone deacetylase 9 [Source:HGNC Symbol;Acc:14065]
ENSTGUG00000002617	17	1282199	1290655	BSPRY	B-box and SPRY domain containing [Source:HGNC Symbol;Acc:18232]
ENSTGUG00000002632	4A	5553341	5558993	ARR3	arrestin 3, retinal (X-arrestin) [Source:HGNC Symbol;Acc:710]
ENSTGUG00000002726	4	12931578	12975358	AFF1	AF4/FMR2 family, member 1 [Source:HGNC Symbol;Acc:7135]
ENSTGUG00000002767	17	1676194	1677465	TOR4A	torsin family 4, member A [Source:HGNC Symbol;Acc:25981]
ENSTGUG00000002843	3	10586311	10671090	SPATA17	spermatogenesis associated 17 [Source:HGNC Symbol;Acc:25184]
ENSTGUG00000002966	21	3764543	3778087	GABRD	gamma-aminobutyric acid (GABA) A receptor, delta [Source:HGNC Symbol;Acc:4084]
ENSTGUG00000002988	20	125600	127753		Uncharacterized protein [Source:UniProtKB/TrEMBL;Acc:H0YXQ6]
ENSTGUG00000003062	18	1311661	1319551		Uncharacterized protein [Source:UniProtKB/TrEMBL;Acc:H0YXY1]
ENSTGUG00000003121	4A	8160003	8162206	FAM162A	family with sequence similarity 162, member A [Source:HGNC Symbol;Acc:17865]
ENSTGUG00000003144	4	18465419	18493889	HPGDS	hematopoietic prostaglandin D synthase [Source:HGNC Symbol;Acc:17890]
ENSTGUG00000003166	18	1479287	1481601	ENPP7	ectonucleotide pyrophosphatase/phosphodiesterase 7 [Source:HGNC Symbol;Acc:23764]
ENSTGUG00000003185	17	2587832	2593322	C9orf91	chromosome 9 open reading frame 91 [Source:HGNC Symbol;Acc:24513]
ENSTGUG00000003216	Z	52995870	53024348	RASEF	RAS and EF-hand domain containing [Source:HGNC Symbol;Acc:26464]
ENSTGUG00000003232	3	14041331	14056579	DIEXF	digestive organ expansion factor homolog (zebrafish) [Source:HGNC Symbol;Acc:28440]
ENSTGUG00000003292	4A	9198406	9215146	LONRF3	LON peptidase N-terminal domain and ring finger 3 [Source:HGNC Symbol;Acc:21152]
ENSTGUG00000003314	19	566990	589948	MTMR4	myotubularin related protein 4 [Source:HGNC Symbol;Acc:7452]
ENSTGUG00000003386	7	2171007	2191481	COL6A2	collagen, type VI, alpha 2 [Source:HGNC Symbol;Acc:2212]
ENSTGUG00000003407	4	20492473	20517860
ENSTGUG00000003440	4A	9443728	9446180	AKAP14	A kinase (PRKA) anchor protein 14 [Source:HGNC Symbol;Acc:24061]
ENSTGUG00000003466	8	2053809	2058410	PTGS2	prostaglandin-endoperoxide synthase 2 (prostaglandin G/H synthase and cyclooxygenase) [Source:HGNC Symbol;Acc:9605]
ENSTGUG00000003531	10	816325	871882	C15orf27	chromosome 15 open reading frame 27 [Source:HGNC Symbol;Acc:26763]
ENSTGUG00000003590	2	60123444	60183464	TGFBR2	transforming growth factor, beta receptor II (70/80kDa) [Source:HGNC Symbol;Acc:11773]
ENSTGUG00000003618	12	226538	354522	SUSD3	sushi domain containing 3 [Source:HGNC Symbol;Acc:28391]
ENSTGUG00000003669	22	209818	214730	ADD2	adducin 2 (beta) [Source:HGNC Symbol;Acc:244]
ENSTGUG00000003703	10	1454331	1456172	LINGO1	leucine rich repeat and Ig domain containing 1 [Source:HGNC Symbol;Acc:21205]
ENSTGUG00000003807	6	1666722	1669119	STOX1	storkhead box 1 [Source:HGNC Symbol;Acc:23508]
ENSTGUG00000003847	21	5276732	5478524	CA6	carbonic anhydrase VI [Source:HGNC Symbol;Acc:1380]
ENSTGUG00000003849	17	5622735	5625915	CI016_TAEGU	UPF0184 protein C9orf16 homolog [Source:UniProtKB/Swiss-Prot;Acc:B5FY93]
ENSTGUG00000003884	7	3481357	3486146	SPP2	secreted phosphoprotein 2, 24kDa [Source:HGNC Symbol;Acc:11256]
ENSTGUG00000003925	7	3636980	3669797
ENSTGUG00000003937	17	5682590	5721449
ENSTGUG00000003946	1A	19338815	19343874		Uncharacterized protein [Source:UniProtKB/TrEMBL;Acc:H0Z0G4]
ENSTGUG00000003950	4A	11650394	11711458		Uncharacterized protein [Source:UniProtKB/TrEMBL;Acc:H0Z0H9]
ENSTGUG00000003973	10	1938430	1940832	CPLX3	complexin 3 [Source:HGNC Symbol;Acc:27652]
ENSTGUG00000004016	21	5700507	5709699	PLEKHN1	pleckstrin homology domain containing, family N member 1 [Source:HGNC Symbol;Acc:25284]
ENSTGUG00000004032	4A	11793694	11799843		Uncharacterized protein [Source:UniProtKB/TrEMBL;Acc:H0Z0U0]
ENSTGUG00000004055	25	476296	479823	SHE	Src homology 2 domain containing E [Source:HGNC Symbol;Acc:27004]
ENSTGUG00000004076	Z	56958821	56960255	S100Z	S100 calcium binding protein Z [Source:HGNC Symbol;Acc:30367]
ENSTGUG00000004091	21	5958264	5967335	SCNN1D	sodium channel, non-voltage-gated 1, delta subunit [Source:HGNC Symbol;Acc:10601]
ENSTGUG00000004100	4A	11883397	11922565	COL4A6	collagen, type IV, alpha 6 [Source:HGNC Symbol;Acc:2208]
ENSTGUG00000004102	14	2601986	2603604		Uncharacterized protein [Source:UniProtKB/TrEMBL;Acc:H0Z0Y0]
ENSTGUG00000004125	25	523372	537540	KCNN3	potassium intermediate/small conductance calcium-activated channel, subfamily N, member 3 [Source:HGNC Symbol;Acc:6292]
ENSTGUG00000004171	4	24045533	24058196	CFI	complement factor I [Source:HGNC Symbol;Acc:5394]
ENSTGUG00000004188	4	24072789	24082679		Uncharacterized protein [Source:UniProtKB/TrEMBL;Acc:H0Z174]
ENSTGUG00000004242	6	2238963	2248471	C10orf54	chromosome 10 open reading frame 54 [Source:HGNC Symbol;Acc:30085]
ENSTGUG00000004373	4	25245956	25254551		Uncharacterized protein [Source:UniProtKB/TrEMBL;Acc:H0Z1Q6]
ENSTGUG00000004388	11	2150458	2160336		Uncharacterized protein [Source:UniProtKB/TrEMBL;Acc:H0Z1S9]
ENSTGUG00000004617	20	4740277	4741781		Uncharacterized protein [Source:UniProtKB/TrEMBL;Acc:H0Z2F4]
ENSTGUG00000004687	18	3420457	3438852		Uncharacterized protein [Source:UniProtKB/TrEMBL;Acc:H0Z2N0]
ENSTGUG00000004724	12	4241293	4242494	CISH	cytokine inducible SH2-containing protein [Source:HGNC Symbol;Acc:1984]
ENSTGUG00000004729	12	4256355	4306559	MAPKAPK3	mitogen-activated protein kinase-activated protein kinase 3 [Source:HGNC Symbol;Acc:6888]
ENSTGUG00000004763	4A	14467183	14469753	SLITRK2	SLIT and NTRK-like family, member 2 [Source:HGNC Symbol;Acc:13449]
ENSTGUG00000004776	8	6241568	6395619	NTNG1	netrin G1 [Source:HGNC Symbol;Acc:23319]
ENSTGUG00000004852	6	3433904	3435801	PAOX	polyamine oxidase (exo-N4-amino) [Source:HGNC Symbol;Acc:20837]
ENSTGUG00000004878	4A	15615320	15633506		Uncharacterized protein [Source:UniProtKB/TrEMBL;Acc:H0Z3A7]
ENSTGUG00000004885	Z	63521367	63560668	GLDC	glycine dehydrogenase (decarboxylating) [Source:HGNC Symbol;Acc:4313]
ENSTGUG00000004894	2	64731646	64741764	TGM4	transglutaminase 4 (prostate) [Source:HGNC Symbol;Acc:11780]
ENSTGUG00000005068	6	3888397	3901605		Uncharacterized protein [Source:UniProtKB/TrEMBL;Acc:H0Z3T5]
ENSTGUG00000005074	14	7132320	7307886	SHISA9	shisa homolog 9 (Xenopus laevis) [Source:HGNC Symbol;Acc:37231]
ENSTGUG00000005082	22	2942768	2952407	TACC1	transforming, acidic coiled-coil containing protein 1 [Source:HGNC Symbol;Acc:11522]
ENSTGUG00000005139	3	20108682	20111562	VSX1	visual system homeobox 1 [Source:HGNC Symbol;Acc:12723]
ENSTGUG00000005158	22	3035643	3035960	C8orf4	chromosome 8 open reading frame 4 [Source:HGNC Symbol;Acc:1357]
ENSTGUG00000005181	4	27734093	27736354		Toll-like receptor [Source:UniProtKB/TrEMBL;Acc:H0Z431]
ENSTGUG00000005187	12	4985356	4987445	AMT	aminomethyltransferase [Source:HGNC Symbol;Acc:473]
ENSTGUG00000005198	4	27946610	28062358	DCHS2	dachsous 2 (Drosophila) [Source:HGNC Symbol;Acc:23111]
ENSTGUG00000005264	22	3206465	3240634	ANK1	ankyrin 1, erythrocytic [Source:HGNC Symbol;Acc:492]
ENSTGUG00000005268	1	3173130	3236843	BACE2	beta-site APP-cleaving enzyme 2 [Source:HGNC Symbol;Acc:934]
ENSTGUG00000005292	7	10088470	10089194
ENSTGUG00000005299	11	4679823	4680086		Uncharacterized protein [Source:UniProtKB/TrEMBL;Acc:H0Z4E9]
ENSTGUG00000005300	11	4681526	4684395		Uncharacterized protein [Source:UniProtKB/TrEMBL;Acc:H0Z4F0]
ENSTGUG00000005303	20	6686683	6832758
ENSTGUG00000005346	9	981142	1023985
ENSTGUG00000005360	20	6860801	6862851	OCSTAMP	osteoclast stimulatory transmembrane protein [Source:HGNC Symbol;Acc:16116]
ENSTGUG00000005362	12	5239036	5272377	ASPN	asporin [Source:HGNC Symbol;Acc:14872]
ENSTGUG00000005404	1A	26128768	26129881
ENSTGUG00000005471	12	5634131	5658134	SFMBT1	Scm-like with four mbt domains 1 [Source:HGNC Symbol;Acc:20255]
ENSTGUG00000005486	3	21135408	21139927	SPDYA	speedy homolog A (Xenopus laevis) [Source:HGNC Symbol;Acc:30613]
ENSTGUG00000005521	Z	65330746	65338806	DMRT3	doublesex and mab-3 related transcription factor 3 [Source:HGNC Symbol;Acc:13909]
ENSTGUG00000005570	9	2484810	2506550	KLHL6	kelch-like family member 6 [Source:HGNC Symbol;Acc:18653]
ENSTGUG00000005600	5	6005661	6015670	FBXO3	F-box protein 3 [Source:HGNC Symbol;Acc:13582]
ENSTGUG00000005732	8	10035540	10098573	ABCA4	ATP-binding cassette, sub-family A (ABC1), member 4 [Source:HGNC Symbol;Acc:34]
ENSTGUG00000005788	1	4216036	4221437		Uncharacterized protein [Source:UniProtKB/TrEMBL;Acc:H0Z5V0]
ENSTGUG00000005878	18	5477380	5493688	MYH3	myosin, heavy chain 3, skeletal muscle, embryonic [Source:HGNC Symbol;Acc:7573]
ENSTGUG00000005956	2	69702561	69758252	CAP2	CAP, adenylate cyclase-associated protein, 2 (yeast) [Source:HGNC Symbol;Acc:20039]
ENSTGUG00000005963	9	4441501	4453768	TRPM2	transient receptor potential cation channel, subfamily M, member 2 [Source:HGNC Symbol;Acc:12339]
ENSTGUG00000005967	20	7507332	7509498	MMP9	matrix metallopeptidase 9 (gelatinase B, 92kDa gelatinase, 92kDa type IV collagenase) [Source:HGNC Symbol;Acc:7176]
ENSTGUG00000006067	1	5410116	5426444	CXorf36	chromosome X open reading frame 36 [Source:HGNC Symbol;Acc:25866]
ENSTGUG00000006078	11	5576767	5577399	D8UWE2_TAEGU	interleukin-34 precursor [Source:RefSeq peptide;Acc:NP_001180191]
ENSTGUG00000006079	3	24448457	24481568	JAG1	jagged 1 [Source:HGNC Symbol;Acc:6188]
ENSTGUG00000006089	7	10615313	10652926	SPEG	SPEG complex locus [Source:HGNC Symbol;Acc:16901]
ENSTGUG00000006153	10	6747883	6771585	AQP9	aquaporin 9 [Source:HGNC Symbol;Acc:643]
ENSTGUG00000006172	8	10976919	11000640	HFM1	HFM1, ATP-dependent DNA helicase homolog (S. cerevisiae) [Source:HGNC Symbol;Acc:20193]
ENSTGUG00000006199	7	10751407	10753330	TMEM198	transmembrane protein 198 [Source:HGNC Symbol;Acc:33704]
ENSTGUG00000006208	14	8971757	8975430	CACNG3	calcium channel, voltage-dependent, gamma subunit 3 [Source:HGNC Symbol;Acc:1407]
ENSTGUG00000006229	Z	67567982	67586152	PCSK1	proprotein convertase subtilisin/kexin type 1 [Source:HGNC Symbol;Acc:8743]
ENSTGUG00000006413	Z	68399691	68563712		Uncharacterized protein [Source:UniProtKB/TrEMBL;Acc:H0Z7M9]
ENSTGUG00000006426	4A	19342297	19348900	CNGA2	cyclic nucleotide gated channel alpha 2 [Source:HGNC Symbol;Acc:2149]
ENSTGUG00000006474	19	7625833	7635402	EFCAB5	EF-hand calcium binding domain 5 [Source:HGNC Symbol;Acc:24801]
ENSTGUG00000006481	4	37851968	37986811	ODZ1	teneurin-1 [Source:RefSeq peptide;Acc:NP_001185467]
ENSTGUG00000006533	11	6079530	6080701	LOC100190731	putative metallothionein II variant 2 [Source:RefSeq peptide;Acc:NP_001232079]
ENSTGUG00000006539	7	11122840	11150008
ENSTGUG00000006558	20	8090641	8097648	HCK	hemopoietic cell kinase [Source:HGNC Symbol;Acc:4840]
ENSTGUG00000006641	Z	69438551	69557223	FBN2	fibrillin 2 [Source:HGNC Symbol;Acc:3604]
ENSTGUG00000006689	5	7012491	7014201		Uncharacterized protein [Source:UniProtKB/TrEMBL;Acc:H0Z8G9]
ENSTGUG00000006717	20	8221694	8223749	REM1	RAS (RAD and GEM)-like GTP-binding 1 [Source:HGNC Symbol;Acc:15922]
ENSTGUG00000006804	2	76045070	76096299	SLC9A3	solute carrier family 9, subfamily A (NHE3, cation proton antiporter 3), member 3 [Source:HGNC Symbol;Acc:11073]
ENSTGUG00000006855	1	8036043	8066427	LANCL3	LanC lantibiotic synthetase component C-like 3 (bacterial) [Source:HGNC Symbol;Acc:24767]
ENSTGUG00000006875	1A	34685193	34713026	CPM	carboxypeptidase M [Source:HGNC Symbol;Acc:2311]
ENSTGUG00000006939	15	4238287	4240890	B5KFU6_TAEGU	putative IscU iron-sulfur cluster scaffold variant 1 [Source:RefSeq peptide;Acc:NP_001232035]
ENSTGUG00000006997	5	7307016	7307868	TNKS1BP1	tankyrase 1 binding protein 1, 182kDa [Source:HGNC Symbol;Acc:19081]
ENSTGUG00000007017	1	10339085	10360429		Uncharacterized protein [Source:UniProtKB/TrEMBL;Acc:H0Z9M1]
ENSTGUG00000007033	9	6476387	6482616		Uncharacterized protein [Source:UniProtKB/TrEMBL;Acc:H0Z9I5]
ENSTGUG00000007071	15	4424120	4445868
ENSTGUG00000007242	4A	20043376	20047634	IL2RG	interleukin 2 receptor, gamma [Source:HGNC Symbol;Acc:6010]
ENSTGUG00000007257	3	28842986	28844356	GPR75	G protein-coupled receptor 75 [Source:HGNC Symbol;Acc:4526]
ENSTGUG00000007342	9	7046365	7121705	INPP5D	inositol polyphosphate-5-phosphatase, 145kDa [Source:HGNC Symbol;Acc:6079]
ENSTGUG00000007404	2	80722928	80828123	ANKH	ankylosis, progressive homolog (mouse) [Source:HGNC Symbol;Acc:15492]
ENSTGUG00000007406	11	8831518	8839854	AKTIP	AKT interacting protein [Source:HGNC Symbol;Acc:16710]
ENSTGUG00000007416	19	8694422	8747472	PPM1E	protein phosphatase, Mg2+/Mn2+ dependent, 1E [Source:HGNC Symbol;Acc:19322]
ENSTGUG00000007419	20	9406841	9420459	EEF1A2	eukaryotic translation elongation factor 1 alpha 2 [Source:HGNC Symbol;Acc:3192]
ENSTGUG00000007459	3	28983119	28986410	FBLN7	fibulin 7 [Source:HGNC Symbol;Acc:26740]
ENSTGUG00000007522	3	29058151	29059416	CD93	CD93 molecule [Source:HGNC Symbol;Acc:15855]
ENSTGUG00000007557	4	43537537	43565806	KDR	kinase insert domain receptor (a type III receptor tyrosine kinase) [Source:HGNC Symbol;Acc:6307]
ENSTGUG00000007569	10	10668268	10676955	HDC	histidine decarboxylase [Source:HGNC Symbol;Acc:4855]
ENSTGUG00000007597	10	10689786	10699997		Uncharacterized protein [Source:UniProtKB/TrEMBL;Acc:H0ZB79]
ENSTGUG00000007622	2	83189850	83197379		Uncharacterized protein [Source:UniProtKB/TrEMBL;Acc:H0ZB89]
ENSTGUG00000007715	8	17740908	17746247	PLK3	polo-like kinase 3 [Source:HGNC Symbol;Acc:2154]
ENSTGUG00000007744	8	17751848	17756791	PTCH2	patched 2 [Source:HGNC Symbol;Acc:9586]
ENSTGUG00000007818	6	16646365	16664952		Uncharacterized protein [Source:UniProtKB/TrEMBL;Acc:H0ZBY0]
ENSTGUG00000007858	6	16666652	16670744		Uncharacterized protein [Source:UniProtKB/TrEMBL;Acc:H0ZBY1]
ENSTGUG00000007906	2	85435608	85489383	VWC2	von Willebrand factor C domain containing 2 [Source:HGNC Symbol;Acc:30200]
ENSTGUG00000007917	6	16864802	16865718		Uncharacterized protein [Source:UniProtKB/TrEMBL;Acc:H0ZC48]
ENSTGUG00000007947	3	31112096	31118578	TCTE1	t-complex-associated-testis-expressed 1 [Source:HGNC Symbol;Acc:11693]
ENSTGUG00000007968	15	5851366	5860827		Uncharacterized protein [Source:UniProtKB/TrEMBL;Acc:H0ZCB2]
ENSTGUG00000007981	2	86015362	86107942
ENSTGUG00000008023	14	12225048	12248583	CARD11	caspase recruitment domain family, member 11 [Source:HGNC Symbol;Acc:16393]
ENSTGUG00000008114	18	8145951	8165498
ENSTGUG00000008178	1A	43310288	43347077	DCN	decorin [Source:HGNC Symbol;Acc:2705]
ENSTGUG00000008241	18	8225876	8232550	TRIM47	tripartite motif containing 47 [Source:HGNC Symbol;Acc:19020]
ENSTGUG00000008254	20	12828400	12834995	PCK1	phosphoenolpyruvate carboxykinase 1 (soluble) [Source:HGNC Symbol;Acc:8724]
ENSTGUG00000008347	4	45530751	45565768	GABRA4	gamma-aminobutyric acid (GABA) A receptor, alpha 4 [Source:HGNC Symbol;Acc:4078]
ENSTGUG00000008393	11	12554339	12556108	TERF2IP	telomeric repeat binding factor 2, interacting protein [Source:HGNC Symbol;Acc:19246]
ENSTGUG00000008410	10	14164442	14228235	AKAP13	A kinase (PRKA) anchor protein 13 [Source:HGNC Symbol;Acc:371]
ENSTGUG00000008592	19	10917728	10919326		Uncharacterized protein [Source:UniProtKB/TrEMBL;Acc:H0ZE33]
ENSTGUG00000008631	2	93799185	93925718		Uncharacterized protein [Source:UniProtKB/TrEMBL;Acc:H0ZE88]
ENSTGUG00000008638	4	47439512	47443659	UCHL1	ubiquitin carboxyl-terminal hydrolase isozyme L1 [Source:RefSeq peptide;Acc:NP_001041724]
ENSTGUG00000008652	14	14875623	14910700	BAIAP2L1	BAI1-associated protein 2-like 1 [Source:HGNC Symbol;Acc:21649]
ENSTGUG00000008672	20	14774704	14784795		Uncharacterized protein [Source:UniProtKB/TrEMBL;Acc:H0ZEB9]
ENSTGUG00000008693	1	24278639	24356555	COL4A1	collagen, type IV, alpha 1 [Source:HGNC Symbol;Acc:2202]
ENSTGUG00000008762	12	12125143	12133777	CCDC36	coiled-coil domain containing 36 [Source:HGNC Symbol;Acc:27945]
ENSTGUG00000008781	20	15135879	15234266	KCNB1	potassium voltage-gated channel, Shab-related subfamily, member 1 [Source:HGNC Symbol;Acc:6231]
ENSTGUG00000008791	15	8810563	8816882	SERPIND1	serpin peptidase inhibitor, clade D (heparin cofactor), member 1 [Source:HGNC Symbol;Acc:4838]
ENSTGUG00000008895	19	11387077	11399128	WSCD1	WSC domain containing 1 [Source:HGNC Symbol;Acc:29060]
ENSTGUG00000008902	2	95177116	95201196	SCGN	secretagogin, EF-hand calcium binding protein [Source:HGNC Symbol;Acc:16941]
ENSTGUG00000009013	11	15011183	15080383	ZNF536	zinc finger protein 536 [Source:HGNC Symbol;Acc:29025]
ENSTGUG00000009021	1	25825193	25942265		Uncharacterized protein [Source:UniProtKB/TrEMBL;Acc:H0ZFK6]
ENSTGUG00000009049	18	9311783	9410030	CACNA1G	calcium channel, voltage-dependent, T type, alpha 1G subunit [Source:HGNC Symbol;Acc:1394]
ENSTGUG00000009059	8	22019800	22038488	FAM159A	family with sequence similarity 159, member A [Source:HGNC Symbol;Acc:28757]
ENSTGUG00000009073	7	17681809	17809643	PDE11A	phosphodiesterase 11A [Source:HGNC Symbol;Acc:8773]
ENSTGUG00000009095	14	15533505	15541449	CRYM	crystallin, mu [Source:HGNC Symbol;Acc:2418]
ENSTGUG00000009097	5	12831843	12832237		Uncharacterized protein [Source:UniProtKB/TrEMBL;Acc:H0ZFK8]
ENSTGUG00000009114	11	16218651	16220149	NUDT19	nudix (nucleoside diphosphate linked moiety X)-type motif 19 [Source:HGNC Symbol;Acc:32036]
ENSTGUG00000009117	10	18447100	18533356	IGDCC3	immunoglobulin superfamily, DCC subclass, member 3 [Source:HGNC Symbol;Acc:9700]
ENSTGUG00000009122	3	36994675	37000917	B5G2B6_TAEGU	putative NOD3 protein [Source:RefSeq peptide;Acc:NP_001232704]
ENSTGUG00000009134	9	14675139	14676809	HES1	hairy and enhancer of split 1, (Drosophila) [Source:HGNC Symbol;Acc:5192]
ENSTGUG00000009154	15	10299096	10299679	CCDC42B	coiled-coil domain containing 42B [Source:HGNC Symbol;Acc:37100]
ENSTGUG00000009205	2	97993936	97997314	CBLN2	cerebellin 2 precursor [Source:HGNC Symbol;Acc:1544]
ENSTGUG00000009276	12	13570227	13781085		Uncharacterized protein [Source:UniProtKB/TrEMBL;Acc:H0ZG48]
ENSTGUG00000009286	9	15658416	15685731	GMNC	geminin coiled-coil domain containing [Source:HGNC Symbol;Acc:40049]
ENSTGUG00000009289	4	52611493	52623381		Uncharacterized protein [Source:UniProtKB/TrEMBL;Acc:H0ZG96]
ENSTGUG00000009345	9	15920438	15936052	LEPREL1	leprecan-like 1 [Source:HGNC Symbol;Acc:19317]
ENSTGUG00000009413	9	16770919	16778358	BCL6	B-cell CLL/lymphoma 6 [Source:HGNC Symbol;Acc:1001]
ENSTGUG00000009427	18	9768711	9888958	CA10	carbonic anhydrase X [Source:HGNC Symbol;Acc:1369]
ENSTGUG00000009433	9	16898316	16920614		Uncharacterized protein [Source:UniProtKB/TrEMBL;Acc:H0ZGP1]
ENSTGUG00000009539	2	102407738	102431886	PTPN2	protein tyrosine phosphatase, non-receptor type 2 [Source:HGNC Symbol;Acc:9650]
ENSTGUG00000009551	5	14718150	14853533		Uncharacterized protein [Source:UniProtKB/TrEMBL;Acc:H0ZGY9]
ENSTGUG00000009552	8	23457728	23500111	PPAP2B	phosphatidic acid phosphatase type 2B [Source:HGNC Symbol;Acc:9229]
ENSTGUG00000009602	15	11016499	11017959	POP5	processing of precursor 5, ribonuclease P/MRP subunit (S. cerevisiae) [Source:HGNC Symbol;Acc:17689]
ENSTGUG00000009613	1A	48528805	48530906		Uncharacterized protein [Source:UniProtKB/TrEMBL;Acc:H0ZH43]
ENSTGUG00000009700	8	24544351	24566662		Uncharacterized protein [Source:UniProtKB/TrEMBL;Acc:H0ZHF6]
ENSTGUG00000009734	6	21600422	21644695	SLIT1	slit homolog 1 (Drosophila) [Source:HGNC Symbol;Acc:11085]
ENSTGUG00000009839	6	21757685	21763737	PPRC1	peroxisome proliferator-activated receptor gamma, coactivator-related 1 [Source:HGNC Symbol;Acc:30025]
ENSTGUG00000009843	5	15863168	15865228		Uncharacterized protein [Source:UniProtKB/TrEMBL;Acc:H0ZHT3]
ENSTGUG00000009882	9	17779879	17786515	ECEL1	endothelin converting enzyme-like 1 [Source:HGNC Symbol;Acc:3147]
ENSTGUG00000009974	2	105499118	105499744	TMEM200C	transmembrane protein 200C [Source:HGNC Symbol;Acc:37208]
ENSTGUG00000009980	2	105674881	105738839	EPB41L3	erythrocyte membrane protein band 4.1-like 3 [Source:HGNC Symbol;Acc:3380]
ENSTGUG00000010064	6	22507927	22508600		Uncharacterized protein [Source:UniProtKB/TrEMBL;Acc:H0ZIG2]
ENSTGUG00000010135	3	43775828	43778083	MAP10	microtubule-associated protein 10 [Source:HGNC Symbol;Acc:29265]
ENSTGUG00000010198	1A	50003360	50154618	CACNA1I	calcium channel, voltage-dependent, T type, alpha 1I subunit [Source:HGNC Symbol;Acc:1396]
ENSTGUG00000010208	3	44350853	44396186	SLC35F3	solute carrier family 35, member F3 [Source:HGNC Symbol;Acc:23616]
ENSTGUG00000010233	6	22941178	22943377	AS3MT	arsenic (+3 oxidation state) methyltransferase [Source:HGNC Symbol;Acc:17452]
ENSTGUG00000010235	1A	50250032	50251603	MGAT3	mannosyl (beta-1,4-)-glycoprotein beta-1,4-N-acetylglucosaminyltransferase [Source:HGNC Symbol;Acc:7046]
ENSTGUG00000010372	15	12576598	12613336	NOS1	nitric oxide synthase 1 (neuronal) [Source:HGNC Symbol;Acc:7872]
ENSTGUG00000010431	1A	50712805	50718372	MAFF	v-maf musculoaponeurotic fibrosarcoma oncogene homolog F (avian) [Source:HGNC Symbol;Acc:6780]
ENSTGUG00000010532	15	13002040	13022788	HORMAD2	HORMA domain containing 2 [Source:HGNC Symbol;Acc:28383]
ENSTGUG00000010581	1A	51010540	51012186	LGALS2	lectin, galactoside-binding, soluble, 2 [Source:HGNC Symbol;Acc:6562]
ENSTGUG00000010602	9	19826672	19924703		Uncharacterized protein [Source:UniProtKB/TrEMBL;Acc:H0ZK27]
ENSTGUG00000010607	12	21463945	21534876	FGD5	FYVE, RhoGEF and PH domain containing 5 [Source:HGNC Symbol;Acc:19117]
ENSTGUG00000010635	5	22297266	22298690	CHRM4	cholinergic receptor, muscarinic 4 [Source:HGNC Symbol;Acc:1953]
ENSTGUG00000010694	1A	51387662	51397676		Uncharacterized protein [Source:UniProtKB/TrEMBL;Acc:H0ZKB7]
ENSTGUG00000010818	1A	51871350	51874513	MB	myoglobin [Source:HGNC Symbol;Acc:6915]
ENSTGUG00000010860	4	65999959	66002928	FABP1	fatty acid binding protein 1, liver [Source:HGNC Symbol;Acc:3555]
ENSTGUG00000011034	2	116511923	116521133	SOX17	SRY (sex determining region Y)-box 17 [Source:HGNC Symbol;Acc:18122]
ENSTGUG00000011052	1A	53803534	53811780		Uncharacterized protein [Source:UniProtKB/TrEMBL;Acc:H0ZLD0]
ENSTGUG00000011145	6	30547543	30549481		Uncharacterized protein [Source:UniProtKB/TrEMBL;Acc:H0ZLL1]
ENSTGUG00000011168	3	55203515	55316476		Uncharacterized protein [Source:UniProtKB/TrEMBL;Acc:H0ZLP6]
ENSTGUG00000011200	6	30967508	30967669	CDKN1A	cyclin-dependent kinase inhibitor 1A (p21, Cip1) [Source:HGNC Symbol;Acc:1784]
ENSTGUG00000011202	9	25767457	25776581	RARRES1	retinoic acid receptor responder (tazarotene induced) 1 [Source:HGNC Symbol;Acc:9867]
ENSTGUG00000011204	7	28418115	28427777		Uncharacterized protein [Source:UniProtKB/TrEMBL;Acc:H0ZLT8]
ENSTGUG00000011227	1	41739696	41758139	DCT	dopachrome tautomerase [Source:HGNC Symbol;Acc:2709]
ENSTGUG00000011247	2	120582212	120600449	CYP7B1	cytochrome P450, family 7, subfamily B, polypeptide 1 [Source:HGNC Symbol;Acc:2652]
ENSTGUG00000011282	3	56596822	56597283		Uncharacterized protein [Source:UniProtKB/TrEMBL;Acc:H0ZM03]
ENSTGUG00000011283	3	56598535	56599935		Uncharacterized protein [Source:UniProtKB/TrEMBL;Acc:H0ZM04]
ENSTGUG00000011320	7	28734564	28759221	FRZB	frizzled-related protein [Source:HGNC Symbol;Acc:3959]
ENSTGUG00000011334	1	46371586	46380751		Uncharacterized protein [Source:UniProtKB/TrEMBL;Acc:H0ZM59]
ENSTGUG00000011338	7	29045917	29064221		Uncharacterized protein [Source:UniProtKB/TrEMBL;Acc:H0ZM63]
ENSTGUG00000011344	6	31969320	31979791		Uncharacterized protein [Source:UniProtKB/TrEMBL;Acc:H0ZM78]
ENSTGUG00000011376	3	57345921	57384687	FNDC1	fibronectin type III domain containing 1 [Source:HGNC Symbol;Acc:21184]
ENSTGUG00000011433	2	122555854	122620562	SULF1	sulfatase 1 [Source:HGNC Symbol;Acc:20391]
ENSTGUG00000011435	9	27141987	27158630	CP	ceruloplasmin (ferroxidase) [Source:HGNC Symbol;Acc:2295]
ENSTGUG00000011484	1A	56997683	57171197	BICD1	bicaudal D homolog 1 (Drosophila) [Source:HGNC Symbol;Acc:1049]
ENSTGUG00000011503	2	123600929	123628399		Uncharacterized protein [Source:UniProtKB/TrEMBL;Acc:H0ZMN7]
ENSTGUG00000011558	6	34194680	34222485	PTPRE	protein tyrosine phosphatase, receptor type, E [Source:HGNC Symbol;Acc:9669]
ENSTGUG00000011594	3	59044732	59048290		Uncharacterized protein [Source:UniProtKB/TrEMBL;Acc:H0ZMX6]
ENSTGUG00000011651	2	127427438	127532431		Uncharacterized protein [Source:UniProtKB/TrEMBL;Acc:H0ZN36]
ENSTGUG00000011756	3	61227294	61250755	THEMIS	thymocyte selection associated [Source:HGNC Symbol;Acc:21569]
ENSTGUG00000011814	1	51507491	51515361	RFC3	replication factor C (activator 1) 3, 38kDa [Source:HGNC Symbol;Acc:9971]
ENSTGUG00000011818	3	63346183	63393814	CLVS2	clavesin 2 [Source:HGNC Symbol;Acc:23046]
ENSTGUG00000011967	1	53819513	53939566	FREM2	FRAS1 related extracellular matrix protein 2 [Source:HGNC Symbol;Acc:25396]
ENSTGUG00000011981	7	37971942	37981671	LYPD6	LY6/PLAUR domain containing 6 [Source:HGNC Symbol;Acc:28751]
ENSTGUG00000012031	3	68413720	68474283	SLC16A10	solute carrier family 16, member 10 (aromatic amino acid transporter) [Source:HGNC Symbol;Acc:17027]
ENSTGUG00000012077	3	68997085	68998189	GPR6	G protein-coupled receptor 6 [Source:HGNC Symbol;Acc:4515]
ENSTGUG00000012189	5	38277816	38279518	PGF	placental growth factor [Source:HGNC Symbol;Acc:8893]
ENSTGUG00000012218	3	71122911	71252155	POPDC3	popeye domain containing 3 [Source:HGNC Symbol;Acc:17649]
ENSTGUG00000012244	2	138808322	138815282	TRHR	thyrotropin-releasing hormone receptor [Source:HGNC Symbol;Acc:12299]
ENSTGUG00000012263	2	138915021	138955253	SYBU	syntabulin (syntaxin-interacting) [Source:HGNC Symbol;Acc:26011]
ENSTGUG00000012286	5	39422686	39427067	NGB	neuroglobin [Source:HGNC Symbol;Acc:14077]
ENSTGUG00000012321	1	57660083	57822514	NUFIP1	nuclear fragile X mental retardation protein interacting protein 1 [Source:HGNC Symbol;Acc:8057]
ENSTGUG00000012325	1A	67129902	67149243	SLCO1C1	solute carrier organic anion transporter family, member 1C1 [Source:HGNC Symbol;Acc:13819]
ENSTGUG00000012380	3	77696011	77739241	BACH2	BTB and CNC homology 1, basic leucine zipper transcription factor 2 [Source:HGNC Symbol;Acc:14078]
ENSTGUG00000012493	1A	70097858	70104917		Uncharacterized protein [Source:UniProtKB/TrEMBL;Acc:H0ZQH2]
ENSTGUG00000012694	2	152932380	152974662	SLC45A4	solute carrier family 45, member 4 [Source:HGNC Symbol;Acc:29196]
ENSTGUG00000012781	2	156086594	156086836		Uncharacterized protein [Source:UniProtKB/TrEMBL;Acc:H0ZZQ1]
ENSTGUG00000012807	2	156388210	156392808		Uncharacterized protein [Source:UniProtKB/TrEMBL;Acc:H0ZRE2]
ENSTGUG00000012825	5	51286339	51301232	AMN	amnion associated transmembrane protein [Source:HGNC Symbol;Acc:14604]
ENSTGUG00000012830	3	89677349	89732085	BMP5	bone morphogenetic protein 5 [Source:HGNC Symbol;Acc:1072]
ENSTGUG00000012831	5	51478020	51481720		Uncharacterized protein [Source:UniProtKB/TrEMBL;Acc:H0ZRG9]
ENSTGUG00000012861	5	51781312	51787006	CKB	creatine kinase, brain [Source:HGNC Symbol;Acc:1991]
ENSTGUG00000012882	3	90760574	90769559	B5FYW2_TAEGU	putative glutathione S-transferase class-alpha variant 2 [Source:RefSeq peptide;Acc:NP_001232758]
ENSTGUG00000012897	5	53013802	53034562	TMEM179	transmembrane protein 179 [Source:HGNC Symbol;Acc:20137]
ENSTGUG00000012909	1	82393716	82410535	RAB38	RAB38, member RAS oncogene family [Source:HGNC Symbol;Acc:9776]
ENSTGUG00000012922	3	93335018	93336489	KBTBD11	kelch repeat and BTB (POZ) domain containing 11 [Source:HGNC Symbol;Acc:29104]
ENSTGUG00000012991	1	86429428	86626308	TENM4	teneurin transmembrane protein 4 [Source:HGNC Symbol;Acc:29945]
ENSTGUG00000013003	5	56859011	57015571	LOC100190438	putative reticulon 1 variant 2 [Source:RefSeq peptide;Acc:NP_001232684]
ENSTGUG00000013011	5	57063091	57063691
ENSTGUG00000013240	3	108385865	108407527	CYP39A1	cytochrome P450, family 39, subfamily A, polypeptide 1 [Source:HGNC Symbol;Acc:17449]
ENSTGUG00000013246	3	108557644	108607020	CLIC5	chloride intracellular channel 5 [Source:HGNC Symbol;Acc:13517]
ENSTGUG00000013278	3	110684406	110700375	EFHC1	EF-hand domain (C-terminal) containing 1 [Source:HGNC Symbol;Acc:16406]
ENSTGUG00000013284	3	110802518	110803042		Uncharacterized protein [Source:UniProtKB/TrEMBL;Acc:H0ZST1]
ENSTGUG00000013304	1	89971242	89973580	CD4	CD4 molecule [Source:HGNC Symbol;Acc:1678]
ENSTGUG00000013321	3	111667595	111911075	MSRA	methionine sulfoxide reductase A [Source:HGNC Symbol;Acc:7377]
ENSTGUG00000013326	1	90149293	90150804	ACRBP	acrosin binding protein [Source:HGNC Symbol;Acc:17195]
ENSTGUG00000013395	1	93062300	93076254	B4GALT4	UDP-Gal:betaGlcNAc beta 1,4- galactosyltransferase, polypeptide 4 [Source:HGNC Symbol;Acc:927]
ENSTGUG00000013396	1	93077213	93096546
ENSTGUG00000013443	1	97611776	97644241	EVA1C	eva-1 homolog C (C. elegans) [Source:HGNC Symbol;Acc:13239]
ENSTGUG00000013560	1	112877716	112882832		Uncharacterized protein [Source:UniProtKB/TrEMBL;Acc:H0ZTL5]
ENSTGUG00000013575	1	113768827	113800960		Uncharacterized protein [Source:UniProtKB/TrEMBL;Acc:H0ZTN0]
ENSTGUG00000013681	Un	171396861	171398584	HSPA12B	heat shock 70kD protein 12B [Source:HGNC Symbol;Acc:16193]
ENSTGUG00000014180	Un	3968766	3977696		Uncharacterized protein [Source:UniProtKB/TrEMBL;Acc:H0ZVB7]
ENSTGUG00000014300	Un	4805429	4809613		Uncharacterized protein [Source:UniProtKB/TrEMBL;Acc:H0ZVM9]
ENSTGUG00000014535	Un	7049126	7050041
ENSTGUG00000014739	Un	36135610	36137841		Uncharacterized protein [Source:UniProtKB/TrEMBL;Acc:H0ZWV4]
ENSTGUG00000015030	Un	100000131	100004579	ITPR1	inositol 1,4,5-trisphosphate receptor, type 1 [Source:HGNC Symbol;Acc:6180]
ENSTGUG00000015036	Un	100016892	100017685		Uncharacterized protein [Source:UniProtKB/TrEMBL;Acc:H0ZXN4]
ENSTGUG00000015259	Un	71228316	71231901		Uncharacterized protein [Source:UniProtKB/TrEMBL;Acc:H0ZY96]
ENSTGUG00000015260	Un	71231044	71231697		Uncharacterized protein [Source:UniProtKB/TrEMBL;Acc:H0ZYA0]
ENSTGUG00000015326	Un	102383773	102385888		Uncharacterized protein [Source:UniProtKB/TrEMBL;Acc:H0ZYH5]
ENSTGUG00000015453	Un	128000943	128001719		Uncharacterized protein [Source:UniProtKB/TrEMBL;Acc:H0ZYT3]
ENSTGUG00000015886	Un	106947029	106948114	PLA2G2E	phospholipase A2, group IIE [Source:HGNC Symbol;Acc:13414]
ENSTGUG00000016369	Un	48049616	48050545		Uncharacterized protein [Source:UniProtKB/TrEMBL;Acc:H1A1A5]
ENSTGUG00000017093	Un	169784356	169794411	VDR	vitamin D (1,25- dihydroxyvitamin D3) receptor [Source:HGNC Symbol;Acc:12679]
ENSTGUG00000018124	11	14576702	14579466		Uncharacterized protein [Source:UniProtKB/TrEMBL;Acc:H1A4S6]
ENSTGUG00000018125	Z	1261115	1277104	CCDC11	coiled-coil domain containing 11 [Source:HGNC Symbol;Acc:26530]
ENSTGUG00000018126	3	61383670	61391751	KIAA0408	KIAA0408 [Source:HGNC Symbol;Acc:21636]

## Sheet: Table S3
Table S3: List of the 147 annotated zebra finch genes with significantly less expression after AZA-treatment.
Ensembl Gene ID	Chromosome Name	Gene Start (bp)	Gene End (bp)	Associated Gene Name	Description
ENSTGUG00000000061	Z	1562768	1570281	LIPG	lipase, endothelial [Source:HGNC Symbol;Acc:6623]
ENSTGUG00000000072	Z	1611976	1615305		Uncharacterized protein [Source:UniProtKB/TrEMBL;Acc:H0YP74]
ENSTGUG00000000586	24	4530542	4531584	KCNJ5	potassium inwardly-rectifying channel, subfamily J, member 5 [Source:HGNC Symbol;Acc:6266]
ENSTGUG00000000619	1B	1002030	1032986	DCHS1	dachsous 1 (Drosophila) [Source:HGNC Symbol;Acc:13681]
ENSTGUG00000000634	24	5648927	5678782		Uncharacterized protein [Source:UniProtKB/TrEMBL;Acc:H0YQU9]
ENSTGUG00000000676	Z	12150796	12221410	MEF2C	myocyte enhancer factor 2C [Source:HGNC Symbol;Acc:6996]
ENSTGUG00000000693	24	6307628	6446392	NTM	neurotrimin [Source:HGNC Symbol;Acc:17941]
ENSTGUG00000001036	Z	21312064	21493318	MCC	mutated in colorectal cancers [Source:HGNC Symbol;Acc:6935]
ENSTGUG00000001228	Z	25225650	25241928	PALM2	paralemmin 2 [Source:HGNC Symbol;Acc:15845]
ENSTGUG00000001313	26	2486761	2494417	CSRP1	cysteine and glycine-rich protein 1 [Source:HGNC Symbol;Acc:2469]
ENSTGUG00000001316	Z	26808800	26828323	GRAMD3	GRAM domain containing 3 [Source:HGNC Symbol;Acc:24911]
ENSTGUG00000001442	2	24429242	24431067	FZD1	frizzled family receptor 1 [Source:HGNC Symbol;Acc:4038]
ENSTGUG00000001522	2	25921531	25964644	COL1A2	collagen, type I, alpha 2 [Source:HGNC Symbol;Acc:2198]
ENSTGUG00000001692	2	27575583	27716686	NXPH1	neurexophilin 1 [Source:HGNC Symbol;Acc:20693]
ENSTGUG00000001744	23	5965486	6187105	CSMD2	CUB and Sushi multiple domains 2 [Source:HGNC Symbol;Acc:19290]
ENSTGUG00000001823	Z	39763399	39764097	HINT2	histidine triad nucleotide binding protein 2 [Source:HGNC Symbol;Acc:18344]
ENSTGUG00000001933	Z	40877760	41014230	ADAMTS12	ADAM metallopeptidase with thrombospondin type 1 motif, 12 [Source:HGNC Symbol;Acc:14605]
ENSTGUG00000002396	4A	2746377	2773320		Uncharacterized protein [Source:UniProtKB/TrEMBL;Acc:H0YVZ0]
ENSTGUG00000002544	17	709722	714232	ENTPD8	ectonucleoside triphosphate diphosphohydrolase 8 [Source:HGNC Symbol;Acc:24860]
ENSTGUG00000002762	1A	11850019	11856086		Uncharacterized protein [Source:UniProtKB/TrEMBL;Acc:H0YX15]
ENSTGUG00000002799	Z	50721572	50830342	ADAMTS6	ADAM metallopeptidase with thrombospondin type 1 motif, 6 [Source:HGNC Symbol;Acc:222]
ENSTGUG00000002853	4A	6841876	6849711	ZC4H2	zinc finger, C4H2 domain containing [Source:HGNC Symbol;Acc:24931]
ENSTGUG00000002900	2	52555610	52557425	HOXA2	homeobox A2 [Source:HGNC Symbol;Acc:5103]
ENSTGUG00000003054	3	13070235	13073173	NENF	neudesin neurotrophic factor [Source:HGNC Symbol;Acc:30384]
ENSTGUG00000003098	7	1274760	1286102	SH3BP4	SH3-domain binding protein 4 [Source:HGNC Symbol;Acc:10826]
ENSTGUG00000003350	17	4306078	4368423	DBC1	deleted in bladder cancer 1 [Source:HGNC Symbol;Acc:2687]
ENSTGUG00000003351	18	1681649	1683953	AFMID	arylformamidase [Source:HGNC Symbol;Acc:20910]
ENSTGUG00000003364	18	1684360	1686118	TK1	thymidine kinase 1, soluble [Source:HGNC Symbol;Acc:11830]
ENSTGUG00000003373	Z	54616439	54631110	PSAT1	phosphoserine aminotransferase 1 [Source:HGNC Symbol;Acc:19129]
ENSTGUG00000003503	Z	55216663	55217895	GCNT1	glucosaminyl (N-acetyl) transferase 1, core 2 [Source:HGNC Symbol;Acc:4203]
ENSTGUG00000003842	4	22565528	22610887
ENSTGUG00000003897	1A	18426716	18430551	PIM3	pim-3 oncogene [Source:HGNC Symbol;Acc:19310]
ENSTGUG00000004186	8	4242067	4327480	KCNT2	potassium channel, subfamily T, member 2 [Source:HGNC Symbol;Acc:18866]
ENSTGUG00000004255	1A	21328687	21346548	B5FXY5_TAEGU	putative ADP-ribosylation factor-like 10C [Source:RefSeq peptide;Acc:NP_001232424]
ENSTGUG00000004345	3	19138468	19170068	ADCK3	aarF domain containing kinase 3 [Source:HGNC Symbol;Acc:16812]
ENSTGUG00000004425	17	6032160	6032616
ENSTGUG00000004437	17	6203587	6204821
ENSTGUG00000004580	6	3218079	3220215	NPFFR1	neuropeptide FF receptor 1 [Source:HGNC Symbol;Acc:17425]
ENSTGUG00000004583	Z	60083064	60140812	FREM1	FRAS1 related extracellular matrix 1 [Source:HGNC Symbol;Acc:23399]
ENSTGUG00000004613	1A	22496400	22507347		Uncharacterized protein [Source:UniProtKB/TrEMBL;Acc:H0Z2H6]
ENSTGUG00000004997	1	1579337	1580467	KCNJ15	potassium inwardly-rectifying channel, subfamily J, member 15 [Source:HGNC Symbol;Acc:6261]
ENSTGUG00000005386	Z	64739986	64750339	VLDLR	very low density lipoprotein receptor [Source:HGNC Symbol;Acc:12698]
ENSTGUG00000005470	10	5222537	5250406	KLF13	Kruppel-like factor 13 [Source:HGNC Symbol;Acc:13672]
ENSTGUG00000005553	4	29575928	29588887	FAM198B	family with sequence similarity 198, member B [Source:HGNC Symbol;Acc:25312]
ENSTGUG00000005565	17	7732129	7738523	CACFD1	calcium channel flower domain containing 1 [Source:HGNC Symbol;Acc:1365]
ENSTGUG00000005621	6	7268808	7385221	GRID1	glutamate receptor, ionotropic, delta 1 [Source:HGNC Symbol;Acc:4575]
ENSTGUG00000005781	5	6347231	6354569		Uncharacterized protein [Source:UniProtKB/TrEMBL;Acc:H0Z622]
ENSTGUG00000005793	1A	28304477	28536443	PDZRN4	PDZ domain containing ring finger 4 [Source:HGNC Symbol;Acc:30552]
ENSTGUG00000005833	2	68967410	68970765	EDN1	endothelin 1 [Source:HGNC Symbol;Acc:3176]
ENSTGUG00000005863	5	6362561	6374311	FADS2	fatty acid desaturase 2 [Source:HGNC Symbol;Acc:3575]
ENSTGUG00000006090	6	9124308	9218700	NRG3	neuregulin 3 [Source:HGNC Symbol;Acc:7999]
ENSTGUG00000006103	1A	30266204	30294007	SLC38A1	solute carrier family 38, member 1 [Source:HGNC Symbol;Acc:13447]
ENSTGUG00000006180	4A	18553659	18632080	DCX	doublecortin [Source:HGNC Symbol;Acc:2714]
ENSTGUG00000006296	2	72116771	72118735	ID4	inhibitor of DNA binding 4, dominant negative helix-loop-helix protein [Source:HGNC Symbol;Acc:5363]
ENSTGUG00000006543	4	38083617	38177247	WWC2	WW and C2 domain containing 2 [Source:HGNC Symbol;Acc:24148]
ENSTGUG00000007168	5	7442377	7444634	F2YI30_TAEGU	secretin precursor [Source:RefSeq peptide;Acc:NP_001243162]
ENSTGUG00000007514	11	9790180	9802832	SALL1	sal-like 1 (Drosophila) [Source:HGNC Symbol;Acc:10524]
ENSTGUG00000007655	11	10751416	10778003	SLC7A5	solute carrier family 7 (amino acid transporter light chain, L system), member 5 [Source:HGNC Symbol;Acc:11063]
ENSTGUG00000007905	10	11998207	12002087		Uncharacterized protein [Source:UniProtKB/TrEMBL;Acc:H0ZC36]
ENSTGUG00000007913	10	12005530	12009855		Uncharacterized protein [Source:UniProtKB/TrEMBL;Acc:H0ZC54]
ENSTGUG00000007932	10	12015304	12036183
ENSTGUG00000007955	5	8358018	8380188	MRVI1	murine retrovirus integration site 1 homolog [Source:HGNC Symbol;Acc:7237]
ENSTGUG00000008066	6	17062721	17073303	GDF10	growth differentiation factor 10 [Source:HGNC Symbol;Acc:4215]
ENSTGUG00000008252	3	32750677	32784572	ADSS	adenylosuccinate synthase [Source:HGNC Symbol;Acc:292]
ENSTGUG00000008462	4	46323074	46336220	YIPF7	Yip1 domain family, member 7 [Source:HGNC Symbol;Acc:26825]
ENSTGUG00000008856	11	13978271	13988428	MYLK3	myosin light chain kinase 3 [Source:HGNC Symbol;Acc:29826]
ENSTGUG00000009301	1A	47458063	47458473
ENSTGUG00000009302	1A	47461971	47462351		Histone H2B [Source:UniProtKB/TrEMBL;Acc:H0ZG71]
ENSTGUG00000009304	1A	47476163	47476573		Histone H3 [Source:UniProtKB/TrEMBL;Acc:H0ZG75]
ENSTGUG00000009311	1A	47484818	47485225	H2AFJ	H2A histone family, member J [Source:HGNC Symbol;Acc:14456]
ENSTGUG00000009317	1A	47487358	47488023	B5FYF1_TAEGU	uncharacterized protein LOC100220586 [Source:RefSeq peptide;Acc:NP_001232807]
ENSTGUG00000009335	1A	47531856	47532275	HIST2H3A	histone cluster 2, H3a [Source:HGNC Symbol;Acc:20505]
ENSTGUG00000009336	1A	47533127	47533516		Histone H2A [Source:UniProtKB/TrEMBL;Acc:H0ZGA9]
ENSTGUG00000009353	1A	47545488	47545868		Histone H2B [Source:UniProtKB/TrEMBL;Acc:H0ZG86]
ENSTGUG00000009357	1A	47552984	47553373	B5FYW5_TAEGU	uncharacterized protein LOC100226305 [Source:RefSeq peptide;Acc:NP_001232840]
ENSTGUG00000009365	1A	47558071	47558460	B5FYW5_TAEGU	uncharacterized protein LOC100226305 [Source:RefSeq peptide;Acc:NP_001232840]
ENSTGUG00000009381	1A	47578099	47578488	B5FYW5_TAEGU	uncharacterized protein LOC100226305 [Source:RefSeq peptide;Acc:NP_001232840]
ENSTGUG00000009502	18	10546763	10588044		Uncharacterized protein [Source:UniProtKB/TrEMBL;Acc:H0ZGT3]
ENSTGUG00000009666	1	27409748	27415463	SULT1C3	sulfotransferase family, cytosolic, 1C, member 3 [Source:HGNC Symbol;Acc:33543]
ENSTGUG00000009678	11	19707904	19712022		Uncharacterized protein [Source:UniProtKB/TrEMBL;Acc:H0ZHB1]
ENSTGUG00000009705	3	41356645	41384975	THBS2	thrombospondin 2 [Source:HGNC Symbol;Acc:11786]
ENSTGUG00000009708	4	55574117	55787115	LDB2	LIM domain binding 2 [Source:HGNC Symbol;Acc:6533]
ENSTGUG00000009735	1	28450747	28466808	FHL2	four and a half LIM domains 2 [Source:HGNC Symbol;Acc:3703]
ENSTGUG00000009849	11	20919976	20944825	CDH11	cadherin 11, type 2, OB-cadherin (osteoblast) [Source:HGNC Symbol;Acc:1750]
ENSTGUG00000010783	5	23273192	23274239	CHAC1	ChaC, cation transport regulator homolog 1 (E. coli) [Source:HGNC Symbol;Acc:28680]
ENSTGUG00000010862	1	38142274	38522023	FGF14	fibroblast growth factor 14 [Source:HGNC Symbol;Acc:3671]
ENSTGUG00000010881	3	50300780	50308184	IL20RA	interleukin 20 receptor, alpha [Source:HGNC Symbol;Acc:6003]
ENSTGUG00000010908	4	67538300	67998845	CTNNA2	catenin (cadherin-associated protein), alpha 2 [Source:HGNC Symbol;Acc:2510]
ENSTGUG00000011088	9	24365808	24393209	BCHE	butyrylcholinesterase [Source:HGNC Symbol;Acc:983]
ENSTGUG00000011095	1A	54246635	54269122	ALDH1L2	aldehyde dehydrogenase 1 family, member L2 [Source:HGNC Symbol;Acc:26777]
ENSTGUG00000011100	2	117254910	117257016	PLAG1	pleiomorphic adenoma gene 1 [Source:HGNC Symbol;Acc:9045]
ENSTGUG00000011229	9	26060854	26065501	PTX3	pentraxin 3, long [Source:HGNC Symbol;Acc:9692]
ENSTGUG00000011522	1A	57573910	57608904	SYT10	synaptotagmin X [Source:HGNC Symbol;Acc:19266]
ENSTGUG00000011592	5	28832424	28847170	BMF	Bcl2 modifying factor [Source:HGNC Symbol;Acc:24132]
ENSTGUG00000011597	6	34996769	35093349	MGMT	O-6-methylguanine-DNA methyltransferase [Source:HGNC Symbol;Acc:7059]
ENSTGUG00000011653	5	29645499	29841591
ENSTGUG00000011667	2	127680077	127683466
ENSTGUG00000011677	7	32214442	32288922	GPR39	G protein-coupled receptor 39 [Source:HGNC Symbol;Acc:4496]
ENSTGUG00000011680	7	32289291	32303005	LYPD1	LY6/PLAUR domain containing 1 [Source:HGNC Symbol;Acc:28431]
ENSTGUG00000011707	6	36280145	36301392	ALDH18A1	aldehyde dehydrogenase 18 family, member A1 [Source:HGNC Symbol;Acc:9722]
ENSTGUG00000011877	1	52734351	52744709	SPG20	spastic paraplegia 20 (Troyer syndrome) [Source:HGNC Symbol;Acc:18514]
ENSTGUG00000011902	7	35924913	36041616	GTDC1	glycosyltransferase-like domain containing 1 [Source:HGNC Symbol;Acc:20887]
ENSTGUG00000012017	5	36776572	36878816	SLC25A21	solute carrier family 25 (mitochondrial oxoadipate carrier), member 21 [Source:HGNC Symbol;Acc:14411]
ENSTGUG00000012087	1A	64973547	64978311	KCNJ8	potassium inwardly-rectifying channel, subfamily J, member 8 [Source:HGNC Symbol;Acc:6269]
ENSTGUG00000012333	3	76169612	76318347	EPHA7	EPH receptor A7 [Source:HGNC Symbol;Acc:3390]
ENSTGUG00000012367	5	40909917	40921160	DIO2	deiodinase, iodothyronine, type II [Source:HGNC Symbol;Acc:2884]
ENSTGUG00000012390	2	143400369	143506456
ENSTGUG00000012394	5	42756737	42758722	FLRT2	fibronectin leucine rich transmembrane protein 2 [Source:HGNC Symbol;Acc:3761]
ENSTGUG00000012424	1A	69530331	69637949		Uncharacterized protein [Source:UniProtKB/TrEMBL;Acc:H0ZQA3]
ENSTGUG00000012457	1	61860389	61945572	PCDH17	protocadherin 17 [Source:HGNC Symbol;Acc:14267]
ENSTGUG00000012550	1	69929500	69929934	KCTD12	potassium channel tetramerisation domain containing 12 [Source:HGNC Symbol;Acc:14678]
ENSTGUG00000012602	1	74041182	74043704	SLITRK6	SLIT and NTRK-like family, member 6 [Source:HGNC Symbol;Acc:23503]
ENSTGUG00000012716	3	84935896	84943141	B3GAT2	beta-1,3-glucuronyltransferase 2 (glucuronosyltransferase S) [Source:HGNC Symbol;Acc:922]
ENSTGUG00000012827	3	89563855	89625010	COL21A1	collagen, type XXI, alpha 1 [Source:HGNC Symbol;Acc:17025]
ENSTGUG00000012893	1	81885699	81982789	NOX4	NADPH oxidase 4 [Source:HGNC Symbol;Acc:7891]
ENSTGUG00000012985	5	56313590	56348889		Uncharacterized protein [Source:UniProtKB/TrEMBL;Acc:H0ZRX9]
ENSTGUG00000013441	1	96912174	96915139	COL8A1	collagen, type VIII, alpha 1 [Source:HGNC Symbol;Acc:2215]
ENSTGUG00000013459	1	98093510	98148251	GRIK1	glutamate receptor, ionotropic, kainate 1 [Source:HGNC Symbol;Acc:4579]
ENSTGUG00000013481	1	99126385	99128353	SERPINH1	serpin peptidase inhibitor, clade H (heat shock protein 47), member 1, (collagen binding protein 1) [Source:HGNC Symbol;Acc:1546]
ENSTGUG00000013536	1	105820640	105934310	GBE1	glucan (1,4-alpha-), branching enzyme 1 [Source:HGNC Symbol;Acc:4180]
ENSTGUG00000014134	Un	119768576	119768956		Histone H2B [Source:UniProtKB/TrEMBL;Acc:H0ZG86]
ENSTGUG00000014607	Un	64853944	64854225		Uncharacterized protein [Source:UniProtKB/TrEMBL;Acc:H0ZWG9]
ENSTGUG00000015067	Un	100097357	100099507		Uncharacterized protein [Source:UniProtKB/TrEMBL;Acc:H0ZXR3]
ENSTGUG00000015293	Un	12877767	12886276		Uncharacterized protein [Source:UniProtKB/TrEMBL;Acc:H0ZYD7]
ENSTGUG00000015419	Un	102896709	102898774		Uncharacterized protein [Source:UniProtKB/TrEMBL;Acc:H0ZYQ7]
ENSTGUG00000015749	Un	16940599	16941497		Uncharacterized protein [Source:UniProtKB/TrEMBL;Acc:H0ZZL7]
ENSTGUG00000016175	Un	46211118	46214975		Uncharacterized protein [Source:UniProtKB/TrEMBL;Acc:H1A0T3]
ENSTGUG00000016397	Un	111490961	111492574		Uncharacterized protein [Source:UniProtKB/TrEMBL;Acc:H1A1D8]
ENSTGUG00000016446	Un	48959879	48961346
ENSTGUG00000016612	Un	136096476	136098171		Uncharacterized protein [Source:UniProtKB/TrEMBL;Acc:H1A1Z6]
ENSTGUG00000016712	Un	137600699	137601944		Uncharacterized protein [Source:UniProtKB/TrEMBL;Acc:H1A289]
ENSTGUG00000016804	Un	115454560	115454949	B5FYW5_TAEGU	uncharacterized protein LOC100226305 [Source:RefSeq peptide;Acc:NP_001232840]
ENSTGUG00000016942	Un	168530578	168535152		Uncharacterized protein [Source:UniProtKB/TrEMBL;Acc:H1A2W7]
ENSTGUG00000016958	Un	83221763	83222020	HOXC13	homeobox C13 [Source:HGNC Symbol;Acc:5125]
ENSTGUG00000017168	Un	56447240	56450670		Uncharacterized protein [Source:UniProtKB/TrEMBL;Acc:H1A3J8]
ENSTGUG00000017185	Un	170689076	170690267	CPXM2	carboxypeptidase X (M14 family), member 2 [Source:HGNC Symbol;Acc:26977]
ENSTGUG00000017227	Un	27562395	27562730		Uncharacterized protein [Source:UniProtKB/TrEMBL;Acc:H1A3P1]
ENSTGUG00000017633	8	5108468	5108556
ENSTGUG00000017640	3	76231059	76231131
ENSTGUG00000017787	8	5108627	5108753
ENSTGUG00000018048	24	3146862	3146941
ENSTGUG00000018468	Un	83859712	83918317		Uncharacterized protein [Source:UniProtKB/TrEMBL;Acc:H1A509]
ENSTGUG00000018535	13	16764683	16789163	PCDHB1	protocadherin beta 1 [Source:HGNC Symbol;Acc:8680]
ENSTGUG00000018736	MT	2714	2788
ENSTGUG00000018755	MT	9496	9564
ENSTGUG00000018760	MT	11656	11726

## Sheet: Table S4
Table S4: List of the 3,679 annotated zebra finch genes with significantly more expression after AZA-treatment.
Ensembl Gene ID	Chromosome Name	Gene Start (bp)	Gene End (bp)	Associated Gene Name	Description
ENSTGUG00000000020	28	132763	135244	KLHL33	kelch-like family member 33 [Source:HGNC Symbol;Acc:31952]
ENSTGUG00000000031	13	125262	128577	GFRA3	GDNF family receptor alpha 3 [Source:HGNC Symbol;Acc:4245]
ENSTGUG00000000033	Z	890911	901003
ENSTGUG00000000047	13	227414	240641	DPYSL3	dihydropyrimidinase-like 3 [Source:HGNC Symbol;Acc:3015]
ENSTGUG00000000053	Z	1319032	1439579	MYO5B	myosin VB [Source:HGNC Symbol;Acc:7603]
ENSTGUG00000000054	2	127472	136577	ASB10	ankyrin repeat and SOCS box containing 10 [Source:HGNC Symbol;Acc:17185]
ENSTGUG00000000057	28	368896	381725	TMPRSS9	transmembrane protease, serine 9 [Source:HGNC Symbol;Acc:30079]
ENSTGUG00000000062	13	246166	261700	STK32A	serine/threonine kinase 32A [Source:HGNC Symbol;Acc:28317]
ENSTGUG00000000064	24	194432	195336	TTC36	tetratricopeptide repeat domain 36 [Source:HGNC Symbol;Acc:33708]
ENSTGUG00000000067	28	429827	434967	LSM7	LSM7 homolog, U6 small nuclear RNA associated (S. cerevisiae) [Source:HGNC Symbol;Acc:20470]
ENSTGUG00000000068	28	437450	439839		Uncharacterized protein [Source:UniProtKB/TrEMBL;Acc:H0YP70]
ENSTGUG00000000069	13	318347	330158	PPP2R2B	protein phosphatase 2, regulatory subunit B, beta [Source:HGNC Symbol;Acc:9305]
ENSTGUG00000000074	Z	1626199	1628304		Uncharacterized protein [Source:UniProtKB/TrEMBL;Acc:H0YP76]
ENSTGUG00000000077	28	507677	684052		Uncharacterized protein [Source:UniProtKB/TrEMBL;Acc:H0YP78]
ENSTGUG00000000086	28	601090	608415	ANGPTL4	angiopoietin-like 4 [Source:HGNC Symbol;Acc:16039]
ENSTGUG00000000100	28	658146	660713		Uncharacterized protein [Source:UniProtKB/TrEMBL;Acc:H0YPA4]
ENSTGUG00000000103	Z	2005386	2015475	TRIM14	tripartite motif containing 14 [Source:HGNC Symbol;Acc:16283]
ENSTGUG00000000105	28	687446	700633		Uncharacterized protein [Source:UniProtKB/TrEMBL;Acc:H0YPB9]
ENSTGUG00000000107	24	287119	290247	HTR3A	5-hydroxytryptamine (serotonin) receptor 3A, ionotropic [Source:HGNC Symbol;Acc:5297]
ENSTGUG00000000113	Z	2018156	2025106	NANS	N-acetylneuraminic acid synthase [Source:HGNC Symbol;Acc:19237]
ENSTGUG00000000115	24	295550	295777		Uncharacterized protein [Source:UniProtKB/TrEMBL;Acc:H0YPB7]
ENSTGUG00000000116	24	300843	350539
ENSTGUG00000000122	13	423606	441652	SH3RF2	SH3 domain containing ring finger 2 [Source:HGNC Symbol;Acc:26299]
ENSTGUG00000000123	28	793559	797722	MATK	megakaryocyte-associated tyrosine kinase [Source:HGNC Symbol;Acc:6906]
ENSTGUG00000000129	13	592708	631041	KCTD16	potassium channel tetramerisation domain containing 16 [Source:HGNC Symbol;Acc:29244]
ENSTGUG00000000131	Z	2255945	2368542	CPLX1	complexin 1 [Source:HGNC Symbol;Acc:2309]
ENSTGUG00000000135	Z	2768721	2810357		Uncharacterized protein [Source:UniProtKB/TrEMBL;Acc:H0YPE5]
ENSTGUG00000000138	28	809969	816149		Uncharacterized protein [Source:UniProtKB/TrEMBL;Acc:H0YPE2]
ENSTGUG00000000140	13	752071	807517	NR3C1	nuclear receptor subfamily 3, group C, member 1 (glucocorticoid receptor) [Source:HGNC Symbol;Acc:7978]
ENSTGUG00000000145	Z	2895705	2957272	TRABD2A	TraB domain containing 2A [Source:HGNC Symbol;Acc:27013]
ENSTGUG00000000147	28	824638	830739	TJP3	tight junction protein 3 [Source:HGNC Symbol;Acc:11829]
ENSTGUG00000000148	13	818105	892756		Uncharacterized protein [Source:UniProtKB/TrEMBL;Acc:H0YPF8]
ENSTGUG00000000151	24	801771	801935	LOC100190481	putative apolipoprotein A-I precursor [Source:RefSeq peptide;Acc:NP_001232100]
ENSTGUG00000000152	24	801771	801920		Uncharacterized protein [Source:UniProtKB/TrEMBL;Acc:H0YPF5]
ENSTGUG00000000153	24	805235	877741	SIK3	SIK family kinase 3 [Source:HGNC Symbol;Acc:29165]
ENSTGUG00000000158	13	949695	959160	FGF1	fibroblast growth factor 1 (acidic) [Source:HGNC Symbol;Acc:3665]
ENSTGUG00000000167	28	892564	893939	TBXA2R	thromboxane A2 receptor [Source:HGNC Symbol;Acc:11608]
ENSTGUG00000000172	24	891281	891893	SIDT2	SID1 transmembrane family, member 2 [Source:HGNC Symbol;Acc:24272]
ENSTGUG00000000174	2	968846	983623	NBEAL2	neurobeachin-like 2 [Source:HGNC Symbol;Acc:31928]
ENSTGUG00000000175	24	893430	894890	TAGLN	transgelin [Source:RefSeq peptide;Acc:NP_001232181]
ENSTGUG00000000179	Z	3448043	3468817		Uncharacterized protein [Source:UniProtKB/TrEMBL;Acc:H0YPK4]
ENSTGUG00000000186	2	1006110	1021595	CCDC12	coiled-coil domain containing 12 [Source:HGNC Symbol;Acc:28332]
ENSTGUG00000000189	28	995228	1018498		Uncharacterized protein [Source:UniProtKB/TrEMBL;Acc:H0YPK2]
ENSTGUG00000000194	13	1163820	1166642		Uncharacterized protein [Source:UniProtKB/TrEMBL;Acc:H0YPJ6]
ENSTGUG00000000198	24	963279	1053807	DSCAML1	Down syndrome cell adhesion molecule like 1 [Source:HGNC Symbol;Acc:14656]
ENSTGUG00000000218	13	1410954	1423682		Uncharacterized protein [Source:UniProtKB/TrEMBL;Acc:H0YPM5]
ENSTGUG00000000219	2	1337722	1345471		Uncharacterized protein [Source:UniProtKB/TrEMBL;Acc:H0YPM2]
ENSTGUG00000000227	Z	3583924	3594564	CHRNB3	cholinergic receptor, nicotinic, beta 3 (neuronal) [Source:HGNC Symbol;Acc:1963]
ENSTGUG00000000231	13	1510062	1528527		Uncharacterized protein [Source:UniProtKB/TrEMBL;Acc:H0YPN1]
ENSTGUG00000000232	13	1520972	1532668	PPARGC1B	peroxisome proliferator-activated receptor gamma, coactivator 1 beta [Source:HGNC Symbol;Acc:30022]
ENSTGUG00000000241	13	1584011	1587707		Uncharacterized protein [Source:UniProtKB/TrEMBL;Acc:H0YPP2]
ENSTGUG00000000246	2	2286320	2287555	GJC2	gap junction protein, gamma 2, 47kDa [Source:HGNC Symbol;Acc:17494]
ENSTGUG00000000255	24	1191855	1198991	DRD2	dopamine receptor D2 [Source:HGNC Symbol;Acc:3023]
ENSTGUG00000000260	2	2620370	2629848		Uncharacterized protein [Source:UniProtKB/TrEMBL;Acc:H0YPR4]
ENSTGUG00000000261	2	2653855	2674937	HHATL	hedgehog acyltransferase-like [Source:HGNC Symbol;Acc:13242]
ENSTGUG00000000266	2	2679634	2688808	KLHL40	kelch-like family member 40 [Source:HGNC Symbol;Acc:30372]
ENSTGUG00000000275	24	1260906	1302411	NCAM1	neural cell adhesion molecule 1 [Source:HGNC Symbol;Acc:7656]
ENSTGUG00000000278	28	1512549	1516458
ENSTGUG00000000290	2	3318926	3333710		Uncharacterized protein [Source:UniProtKB/TrEMBL;Acc:H0YPV9]
ENSTGUG00000000294	24	1529923	1539562		Uncharacterized protein [Source:UniProtKB/TrEMBL;Acc:H0YPV0]
ENSTGUG00000000296	13	2057995	2092188		Uncharacterized protein [Source:UniProtKB/TrEMBL;Acc:H0YPU9]
ENSTGUG00000000298	13	2099400	2106948	NEURL1B	neuralized homolog 1B (Drosophila) [Source:HGNC Symbol;Acc:35422]
ENSTGUG00000000299	13	2261864	2262969	DUSP1	dual specificity phosphatase 1 [Source:HGNC Symbol;Acc:3064]
ENSTGUG00000000311	28	1692572	1694857	AMH	anti-Mullerian hormone [Source:HGNC Symbol;Acc:464]
ENSTGUG00000000317	13	2452860	2454540	NKX2-5	homeobox protein Nkx-2.5 [Source:RefSeq peptide;Acc:NP_001165245]
ENSTGUG00000000320	24	1639737	1642929	CRYAB	crystallin, alpha B [Source:HGNC Symbol;Acc:2389]
ENSTGUG00000000322	13	2484413	2491063	STC2	stanniocalcin 2 [Source:HGNC Symbol;Acc:11374]
ENSTGUG00000000323	28	1734970	1736725	LINGO3	leucine rich repeat and Ig domain containing 3 [Source:HGNC Symbol;Acc:21206]
ENSTGUG00000000327	28	1835971	1844903		Uncharacterized protein [Source:UniProtKB/TrEMBL;Acc:H0YPY3]
ENSTGUG00000000328	13	2671169	2672435		Uncharacterized protein [Source:UniProtKB/TrEMBL;Acc:H0YPY1]
ENSTGUG00000000329	13	2710391	2742617	CPEB4	cytoplasmic polyadenylation element binding protein 4 [Source:HGNC Symbol;Acc:21747]
ENSTGUG00000000330	28	1894841	1909049	ZAP70	zeta-chain (TCR) associated protein kinase 70kDa [Source:HGNC Symbol;Acc:12858]
ENSTGUG00000000332	2	3770253	3788982		Uncharacterized protein [Source:UniProtKB/TrEMBL;Acc:H0YPZ5]
ENSTGUG00000000340	13	3302748	3304109	B5MF00_TAEGU	D(1A) dopamine receptor [Source:RefSeq peptide;Acc:NP_001230762]
ENSTGUG00000000342	2	3826369	3872589		Uncharacterized protein [Source:UniProtKB/TrEMBL;Acc:H0YPZ9]
ENSTGUG00000000344	24	1736911	1745711	LAYN	layilin [Source:HGNC Symbol;Acc:29471]
ENSTGUG00000000346	28	2005655	2011854	MYO1F	myosin IF [Source:HGNC Symbol;Acc:7600]
ENSTGUG00000000348	24	1759894	1763283	BTG4	B-cell translocation gene 4 [Source:HGNC Symbol;Acc:13862]
ENSTGUG00000000377	2	4741284	4775886
ENSTGUG00000000378	13	3388359	3389897		Uncharacterized protein [Source:UniProtKB/TrEMBL;Acc:H0YQ33]
ENSTGUG00000000381	13	3394656	3398450	RGS14	regulator of G-protein signaling 14 [Source:HGNC Symbol;Acc:9996]
ENSTGUG00000000382	Z	5608473	5609492		Uncharacterized protein [Source:UniProtKB/TrEMBL;Acc:H0YQ35]
ENSTGUG00000000383	Z	5867347	5873989		Uncharacterized protein [Source:UniProtKB/TrEMBL;Acc:H0YQ46]
ENSTGUG00000000384	24	1966488	1966706	RNF26	ring finger protein 26 [Source:HGNC Symbol;Acc:14646]
ENSTGUG00000000385	24	1974215	1975579	C1QTNF5	C1q and tumor necrosis factor related protein 5 [Source:HGNC Symbol;Acc:14344]
ENSTGUG00000000389	13	3402497	3405247	SLC34A1	solute carrier family 34 (sodium phosphate), member 1 [Source:HGNC Symbol;Acc:11019]
ENSTGUG00000000390	24	1992120	2003693	USP2	ubiquitin specific peptidase 2 [Source:HGNC Symbol;Acc:12618]
ENSTGUG00000000394	13	3406535	3406886
ENSTGUG00000000397	2	4861370	4883170		Uncharacterized protein [Source:UniProtKB/TrEMBL;Acc:H0YQ53]
ENSTGUG00000000405	24	2355074	2368594		Uncharacterized protein [Source:UniProtKB/TrEMBL;Acc:H0YQ59]
ENSTGUG00000000406	24	2376762	2377481		Uncharacterized protein [Source:UniProtKB/TrEMBL;Acc:H0YQ61]
ENSTGUG00000000409	2	4905730	4945620		Uncharacterized protein [Source:UniProtKB/TrEMBL;Acc:H0YQ73]
ENSTGUG00000000415	28	2283382	2285151		Uncharacterized protein [Source:UniProtKB/TrEMBL;Acc:H0YQ69]
ENSTGUG00000000422	Z	6652635	6680603	SYK	spleen tyrosine kinase [Source:HGNC Symbol;Acc:11491]
ENSTGUG00000000430	2	5150520	5158772		Uncharacterized protein [Source:UniProtKB/TrEMBL;Acc:H0YQ92]
ENSTGUG00000000433	Z	7100193	7101276	GADD45G	growth arrest and DNA-damage-inducible, gamma [Source:HGNC Symbol;Acc:4097]
ENSTGUG00000000434	Z	7205831	7224097	SEMA4D	sema domain, immunoglobulin domain (Ig), transmembrane domain (TM) and short cytoplasmic domain, (semaphorin) 4D [Source:HGNC Symbol;Acc:10732]
ENSTGUG00000000439	2	5167489	5171603		Uncharacterized protein [Source:UniProtKB/TrEMBL;Acc:H0YQA0]
ENSTGUG00000000444	24	2872049	2894370	TECTA	tectorin alpha [Source:HGNC Symbol;Acc:11720]
ENSTGUG00000000448	Z	7306755	7358532	SHC3	SHC (Src homology 2 domain containing) transforming protein 3 [Source:HGNC Symbol;Acc:18181]
ENSTGUG00000000452	2	5200600	5202987
ENSTGUG00000000455	2	5207129	5211600
ENSTGUG00000000465	Z	7370236	7371201	S1PR3	sphingosine-1-phosphate receptor 3 [Source:HGNC Symbol;Acc:3167]
ENSTGUG00000000467	Z	7509869	7516065	NXNL2	nucleoredoxin-like 2 [Source:HGNC Symbol;Acc:30482]
ENSTGUG00000000475	Z	8261519	8395538		Uncharacterized protein [Source:UniProtKB/TrEMBL;Acc:H0YQC8]
ENSTGUG00000000478	Z	8397388	8459572		Uncharacterized protein [Source:UniProtKB/TrEMBL;Acc:H0YQE3]
ENSTGUG00000000485	24	3463778	3475094	C11orf63	chromosome 11 open reading frame 63 [Source:HGNC Symbol;Acc:26288]
ENSTGUG00000000490	13	3604389	3609527	UNC5A	unc-5 homolog A (C. elegans) [Source:HGNC Symbol;Acc:12567]
ENSTGUG00000000492	Z	9063822	9128522	LRRC2	leucine rich repeat containing 2 [Source:HGNC Symbol;Acc:14676]
ENSTGUG00000000497	24	3725498	3770724		Uncharacterized protein [Source:UniProtKB/TrEMBL;Acc:H0YQF4]
ENSTGUG00000000503	24	3791117	3792045
ENSTGUG00000000504	13	3627369	3628847	EIF4E1B	eukaryotic translation initiation factor 4E family member 1B [Source:HGNC Symbol;Acc:33179]
ENSTGUG00000000505	24	3834666	3836159		Uncharacterized protein [Source:UniProtKB/TrEMBL;Acc:H0ZVS4]
ENSTGUG00000000506	24	3857478	3858061		Uncharacterized protein [Source:UniProtKB/TrEMBL;Acc:H0YQF7]
ENSTGUG00000000510	28	2656064	2660631	HSD11B1L	hydroxysteroid (11-beta) dehydrogenase 1-like [Source:HGNC Symbol;Acc:30419]
ENSTGUG00000000511	24	3863171	3864010
ENSTGUG00000000512	13	3631311	3633548	SNCB	beta-synuclein [Source:RefSeq peptide;Acc:NP_001232703]
ENSTGUG00000000515	24	3867437	3876606	ST14	suppression of tumorigenicity 14 (colon carcinoma) [Source:HGNC Symbol;Acc:11344]
ENSTGUG00000000517	13	3647306	3652576	CDHR2	cadherin-related family member 2 [Source:HGNC Symbol;Acc:18231]
ENSTGUG00000000518	Z	9398800	9420296	SLC35D2	solute carrier family 35, member D2 [Source:HGNC Symbol;Acc:20799]
ENSTGUG00000000531	2	5851923	5960288		Uncharacterized protein [Source:UniProtKB/TrEMBL;Acc:H0YQI4]
ENSTGUG00000000533	2	5997525	6002932		Uncharacterized protein [Source:UniProtKB/TrEMBL;Acc:H0YQJ0]
ENSTGUG00000000559	13	3760225	3761103	HRH2	histamine receptor H2 [Source:HGNC Symbol;Acc:5183]
ENSTGUG00000000560	13	3798447	3801183
ENSTGUG00000000561	13	3852630	3852759
ENSTGUG00000000562	13	3860397	3868337		Uncharacterized protein [Source:UniProtKB/TrEMBL;Acc:H0YQL7]
ENSTGUG00000000563	2	6675561	6699765	C9orf152	chromosome 9 open reading frame 152 [Source:HGNC Symbol;Acc:31455]
ENSTGUG00000000568	24	4064172	4081353	TMEM45B	transmembrane protein 45B [Source:HGNC Symbol;Acc:25194]
ENSTGUG00000000569	1B	853902	854840		Uncharacterized protein [Source:UniProtKB/TrEMBL;Acc:H0YQM0]
ENSTGUG00000000570	13	3888240	3890357		Uncharacterized protein [Source:UniProtKB/TrEMBL;Acc:H0YQM2]
ENSTGUG00000000571	1B	875503	882127	LOC100190585	putative beta-globin [Source:RefSeq peptide;Acc:NP_001232396]
ENSTGUG00000000572	13	3895506	3900183
ENSTGUG00000000574	24	4146367	4150162	BARX2	BARX homeobox 2 [Source:HGNC Symbol;Acc:956]
ENSTGUG00000000580	1B	908137	909314		Uncharacterized protein [Source:UniProtKB/TrEMBL;Acc:H0YQN1]
ENSTGUG00000000590	Z	10120478	10140611	FBP2	fructose-1,6-bisphosphatase 2 [Source:HGNC Symbol;Acc:3607]
ENSTGUG00000000598	Z	10156253	10160797		Uncharacterized protein [Source:UniProtKB/TrEMBL;Acc:H0YQQ3]
ENSTGUG00000000604	24	5203903	5214227
ENSTGUG00000000607	24	5221804	5228770		Uncharacterized protein [Source:UniProtKB/TrEMBL;Acc:H0YQQ9]
ENSTGUG00000000612	28	2863269	2866783	CDC34	cell division cycle 34 [Source:HGNC Symbol;Acc:1734]
ENSTGUG00000000627	28	2905780	2919393	FGF22	fibroblast growth factor 22 [Source:HGNC Symbol;Acc:3679]
ENSTGUG00000000637	13	4731708	4772830	CYFIP2	cytoplasmic FMR1 interacting protein 2 [Source:HGNC Symbol;Acc:13760]
ENSTGUG00000000645	Z	11116498	11147284		Uncharacterized protein [Source:UniProtKB/TrEMBL;Acc:H0YQV0]
ENSTGUG00000000647	2	8218845	8394983	DPP6	dipeptidyl-peptidase 6 [Source:HGNC Symbol;Acc:3010]
ENSTGUG00000000650	Z	11154134	11157236	ALDOB	aldolase B, fructose-bisphosphate [Source:HGNC Symbol;Acc:417]
ENSTGUG00000000652	28	3017835	3020059		Uncharacterized protein [Source:UniProtKB/TrEMBL;Acc:H0YQV7]
ENSTGUG00000000656	28	3021548	3022450	CFD	complement factor D (adipsin) [Source:HGNC Symbol;Acc:2771]
ENSTGUG00000000661	Z	11220033	11287190	GRIN3A	glutamate receptor, ionotropic, N-methyl-D-aspartate 3A [Source:HGNC Symbol;Acc:16767]
ENSTGUG00000000667	28	3061236	3072627	ARID3A	AT rich interactive domain 3A (BRIGHT-like) [Source:HGNC Symbol;Acc:3031]
ENSTGUG00000000672	28	3078063	3078293		Uncharacterized protein [Source:UniProtKB/TrEMBL;Acc:H0YQX5]
ENSTGUG00000000679	13	4900541	5020129	SGCD	sarcoglycan, delta (35kDa dystrophin-associated glycoprotein) [Source:HGNC Symbol;Acc:10807]
ENSTGUG00000000689	2	8492361	8494386	HTR5A	5-hydroxytryptamine (serotonin) receptor 5A, G protein-coupled [Source:HGNC Symbol;Acc:5300]
ENSTGUG00000000695	2	8697342	8699687	EN2	engrailed homeobox 2 [Source:HGNC Symbol;Acc:3343]
ENSTGUG00000000700	28	3179478	3181418	KLF2	Kruppel-like factor 2 (lung) [Source:HGNC Symbol;Acc:6347]
ENSTGUG00000000706	2	9466099	9468697	MNX1	motor neuron and pancreas homeobox 1 [Source:HGNC Symbol;Acc:4979]
ENSTGUG00000000707	24	7020490	7030652	ADAMTS15	ADAM metallopeptidase with thrombospondin type 1 motif, 15 [Source:HGNC Symbol;Acc:16305]
ENSTGUG00000000711	13	5585120	5627161	GALNT10	UDP-N-acetyl-alpha-D-galactosamine:polypeptide N-acetylgalactosaminyltransferase 10 (GalNAc-T10) [Source:HGNC Symbol;Acc:19873]
ENSTGUG00000000722	24	7038978	7067389	ADAMTS8	ADAM metallopeptidase with thrombospondin type 1 motif, 8 [Source:HGNC Symbol;Acc:224]
ENSTGUG00000000726	13	5799974	5927444	Q75XT9_TAEGU	Uncharacterized protein [Source:UniProtKB/TrEMBL;Acc:H0YR49]
ENSTGUG00000000727	2	9768341	9873830	PTPRN2	protein tyrosine phosphatase, receptor type, N polypeptide 2 [Source:HGNC Symbol;Acc:9677]
ENSTGUG00000000728	Z	14705870	14915760	MCTP1	multiple C2 domains, transmembrane 1 [Source:HGNC Symbol;Acc:26183]
ENSTGUG00000000737	2	10173684	10194728		Uncharacterized protein [Source:UniProtKB/TrEMBL;Acc:H0YR40]
ENSTGUG00000000747	13	6201215	6208877	NMUR2	neuromedin U receptor 2 [Source:HGNC Symbol;Acc:16454]
ENSTGUG00000000774	Z	15449621	15524936	TRPM6	transient receptor potential cation channel, subfamily M, member 6 [Source:HGNC Symbol;Acc:17995]
ENSTGUG00000000776	13	6519325	6562614	FAT2	FAT tumor suppressor homolog 2 (Drosophila) [Source:HGNC Symbol;Acc:3596]
ENSTGUG00000000777	23	384499	426226	PTPRU	protein tyrosine phosphatase, receptor type, U [Source:HGNC Symbol;Acc:9683]
ENSTGUG00000000778	24	7449931	7452916		Pseudouridine synthase [Source:UniProtKB/TrEMBL;Acc:H0YR86]
ENSTGUG00000000787	28	3818297	3822082	PLIN3	perilipin 3 [Source:HGNC Symbol;Acc:16893]
ENSTGUG00000000792	13	6605603	6606581		Uncharacterized protein [Source:UniProtKB/TrEMBL;Acc:H0YRA0]
ENSTGUG00000000794	13	6608552	6613356		Uncharacterized protein [Source:UniProtKB/TrEMBL;Acc:H0YRA5]
ENSTGUG00000000798	23	858420	879654	MATN1	matrilin 1, cartilage matrix protein [Source:HGNC Symbol;Acc:6907]
ENSTGUG00000000802	28	3892959	3894657		Uncharacterized protein [Source:UniProtKB/TrEMBL;Acc:H0YRA9]
ENSTGUG00000000808	Z	16241118	16287161	TMC1	transmembrane channel-like 1 [Source:HGNC Symbol;Acc:16513]
ENSTGUG00000000815	24	7578528	7583880	SRPR	signal recognition particle receptor (docking protein) [Source:HGNC Symbol;Acc:11307]
ENSTGUG00000000818	13	6648287	6656322	TNIP1	TNFAIP3 interacting protein 1 [Source:HGNC Symbol;Acc:16903]
ENSTGUG00000000822	23	1420214	1423178	EDN2	endothelin 2 [Source:HGNC Symbol;Acc:3177]
ENSTGUG00000000827	24	7584331	7590498	FAM118B	family with sequence similarity 118, member B [Source:HGNC Symbol;Acc:26110]
ENSTGUG00000000842	13	6657189	6658414		Glutathione peroxidase [Source:UniProtKB/TrEMBL;Acc:H0YRF2]
ENSTGUG00000000843	23	2120208	2120822	CITED4	Cbp/p300-interacting transactivator, with Glu/Asp-rich carboxy-terminal domain, 4 [Source:HGNC Symbol;Acc:18696]
ENSTGUG00000000848	2	11644250	11953777	ADARB2	adenosine deaminase, RNA-specific, B2 [Source:HGNC Symbol;Acc:227]
ENSTGUG00000000853	Z	16857704	16994812	TRPM3	transient receptor potential cation channel, subfamily M, member 3 [Source:HGNC Symbol;Acc:17992]
ENSTGUG00000000856	23	2183900	2190412	SMPDL3B	sphingomyelin phosphodiesterase, acid-like 3B [Source:HGNC Symbol;Acc:21416]
ENSTGUG00000000864	13	6703951	6706684	SYNPO	synaptopodin [Source:HGNC Symbol;Acc:30672]
ENSTGUG00000000885	13	6820820	6823577	ARSI	arylsulfatase family, member I [Source:HGNC Symbol;Acc:32521]
ENSTGUG00000000888	Z	17105263	17161178	MAMDC2	MAM domain containing 2 [Source:HGNC Symbol;Acc:23673]
ENSTGUG00000000896	28	4241261	4244549	C19orf26	chromosome 19 open reading frame 26 [Source:HGNC Symbol;Acc:28617]
ENSTGUG00000000912	2	14277884	14281807	GJD4	gap junction protein, delta 4, 40.1kDa [Source:HGNC Symbol;Acc:23296]
ENSTGUG00000000916	26	404217	408244	ETV7	ets variant 7 [Source:HGNC Symbol;Acc:18160]
ENSTGUG00000000923	28	4344789	4355937	HMHA1	histocompatibility (minor) HA-1 [Source:HGNC Symbol;Acc:17102]
ENSTGUG00000000935	28	4366028	4369069	CCDC94	coiled-coil domain containing 94 [Source:HGNC Symbol;Acc:25518]
ENSTGUG00000000940	23	2426467	2430590	RCC1	regulator of chromosome condensation [Source:RefSeq peptide;Acc:NP_001192146]
ENSTGUG00000000944	26	573549	576968		Uncharacterized protein [Source:UniProtKB/TrEMBL;Acc:H0YRR3]
ENSTGUG00000000945	23	2495442	2501245		Uncharacterized protein [Source:UniProtKB/TrEMBL;Acc:H0YRR1]
ENSTGUG00000000949	Z	17704986	17730914		Uncharacterized protein [Source:UniProtKB/TrEMBL;Acc:H0YRR4]
ENSTGUG00000000950	23	2498122	2499036		Uncharacterized protein [Source:UniProtKB/TrEMBL;Acc:H0YRR2]
ENSTGUG00000000952	26	577408	578968		Uncharacterized protein [Source:UniProtKB/TrEMBL;Acc:H0YRR5]
ENSTGUG00000000955	23	2534283	2536869		Uncharacterized protein [Source:UniProtKB/TrEMBL;Acc:H0YRR8]
ENSTGUG00000000959	26	719493	737203	TSPAN2	tetraspanin 2 [Source:HGNC Symbol;Acc:20659]
ENSTGUG00000000962	26	745047	746136	TSHB	thyroid stimulating hormone, beta [Source:HGNC Symbol;Acc:12372]
ENSTGUG00000000963	Z	19768876	19910963	FER	fer (fps/fes related) tyrosine kinase [Source:HGNC Symbol;Acc:3655]
ENSTGUG00000000964	26	756377	763553		Uncharacterized protein [Source:UniProtKB/TrEMBL;Acc:H0YRS8]
ENSTGUG00000000965	13	6961769	6972446	CSF1R	macrophage colony-stimulating factor 1 receptor precursor [Source:RefSeq peptide;Acc:NP_001180189]
ENSTGUG00000000976	23	2705052	2708934	SLC9A1	solute carrier family 9, subfamily A (NHE1, cation proton antiporter 1), member 1 [Source:HGNC Symbol;Acc:11071]
ENSTGUG00000000978	23	2746571	2749218	C1orf172	chromosome 1 open reading frame 172 [Source:HGNC Symbol;Acc:26624]
ENSTGUG00000000979	28	4492524	4493565		Uncharacterized protein [Source:UniProtKB/TrEMBL;Acc:H0YRU2]
ENSTGUG00000000983	13	7070597	7103957	FLT4	fms-related tyrosine kinase 4 [Source:HGNC Symbol;Acc:3767]
ENSTGUG00000001001	23	2868457	2871316		Uncharacterized protein [Source:UniProtKB/TrEMBL;Acc:H0YRW4]
ENSTGUG00000001002	23	2897081	2929272	RPS6KA1	ribosomal protein S6 kinase, 90kDa, polypeptide 1 [Source:HGNC Symbol;Acc:10430]
ENSTGUG00000001014	28	4571297	4577273	NMRK2	nicotinamide riboside kinase 2 [Source:HGNC Symbol;Acc:17871]
ENSTGUG00000001016	28	4588333	4600753	ATCAY	ataxia, cerebellar, Cayman type [Source:HGNC Symbol;Acc:779]
ENSTGUG00000001018	28	4628007	4629834	NRTN	neurturin [Source:HGNC Symbol;Acc:8007]
ENSTGUG00000001022	13	7201482	7205874		Uncharacterized protein [Source:UniProtKB/TrEMBL;Acc:H0YRZ5]
ENSTGUG00000001028	2	16229200	16283199	SVIL	supervillin [Source:HGNC Symbol;Acc:11480]
ENSTGUG00000001042	26	978958	995985
ENSTGUG00000001046	2	16468039	16483265	KIAA1462	KIAA1462 [Source:HGNC Symbol;Acc:29283]
ENSTGUG00000001047	23	3010548	3015593		Uncharacterized protein [Source:UniProtKB/TrEMBL;Acc:H0YS13]
ENSTGUG00000001051	28	4772470	4773298	KXD1	KxDL motif containing 1 [Source:HGNC Symbol;Acc:28420]
ENSTGUG00000001053	28	4776615	4777003		Uncharacterized protein [Source:UniProtKB/TrEMBL;Acc:H0YS21]
ENSTGUG00000001055	2	16598731	16613659		Uncharacterized protein [Source:UniProtKB/TrEMBL;Acc:H0YS26]
ENSTGUG00000001058	Z	21511862	21515202		Uncharacterized protein [Source:UniProtKB/TrEMBL;Acc:H0YS29]
ENSTGUG00000001060	23	3043121	3047029	TRIM63	tripartite motif containing 63, E3 ubiquitin protein ligase [Source:HGNC Symbol;Acc:16007]
ENSTGUG00000001073	26	1056459	1074240	PIGR	polymeric immunoglobulin receptor [Source:HGNC Symbol;Acc:8968]
ENSTGUG00000001074	13	7342568	7346095		Uncharacterized protein [Source:UniProtKB/TrEMBL;Acc:H0YS49]
ENSTGUG00000001078	2	17114725	17222964	MPP7	membrane protein, palmitoylated 7 (MAGUK p55 subfamily member 7) [Source:HGNC Symbol;Acc:26542]
ENSTGUG00000001088	28	4930094	4937971	SUGP2	SURP and G patch domain containing 2 [Source:HGNC Symbol;Acc:18641]
ENSTGUG00000001089	Z	21738894	21762435	RHOBTB3	rho-related BTB domain-containing protein 3 [Source:RefSeq peptide;Acc:NP_001185742]
ENSTGUG00000001094	2	17223251	17392565	MKX	mohawk homeobox [Source:HGNC Symbol;Acc:23729]
ENSTGUG00000001096	Z	21778403	21779165	RFESD	Rieske (Fe-S) domain containing [Source:HGNC Symbol;Acc:29587]
ENSTGUG00000001099	Z	21901679	22018283		Uncharacterized protein [Source:UniProtKB/TrEMBL;Acc:H0YS70]
ENSTGUG00000001101	2	17249142	17323830	ARMC4	armadillo repeat containing 4 [Source:HGNC Symbol;Acc:25583]
ENSTGUG00000001106	26	1192018	1198696	RASSF5	Ras association (RalGDS/AF-6) domain family member 5 [Source:HGNC Symbol;Acc:17609]
ENSTGUG00000001107	23	3217496	3223944		Uncharacterized protein [Source:UniProtKB/TrEMBL;Acc:H0YS87]
ENSTGUG00000001108	13	7472893	7653615	ADAMTS2	ADAM metallopeptidase with thrombospondin type 1 motif, 2 [Source:HGNC Symbol;Acc:218]
ENSTGUG00000001109	26	1228425	1234197	IKBKE	inhibitor of kappa light polypeptide gene enhancer in B-cells, kinase epsilon [Source:HGNC Symbol;Acc:14552]
ENSTGUG00000001111	2	17518246	17523552		Uncharacterized protein [Source:UniProtKB/TrEMBL;Acc:H0YS83]
ENSTGUG00000001113	2	17552924	17558066		Uncharacterized protein [Source:UniProtKB/TrEMBL;Acc:H0YS84]
ENSTGUG00000001115	Z	23089422	23160066	PRDM6	PR domain containing 6 [Source:HGNC Symbol;Acc:9350]
ENSTGUG00000001128	13	7771524	7787420		Uncharacterized protein [Source:UniProtKB/TrEMBL;Acc:H0YSA8]
ENSTGUG00000001140	2	17803148	17853287	APBB1IP	amyloid beta (A4) precursor protein-binding, family B, member 1 interacting protein [Source:HGNC Symbol;Acc:17379]
ENSTGUG00000001141	26	1439861	1441015	GPR61	G protein-coupled receptor 61 [Source:HGNC Symbol;Acc:13300]
ENSTGUG00000001143	Z	23560915	23572711	ZNF474	zinc finger protein 474 [Source:HGNC Symbol;Acc:23245]
ENSTGUG00000001144	23	3412569	3413435	NCMAP	noncompact myelin associated protein [Source:HGNC Symbol;Acc:29332]
ENSTGUG00000001148	2	17942911	17980401	Q9W659_TAEGU	Uncharacterized protein [Source:UniProtKB/TrEMBL;Acc:H0YSC7]
ENSTGUG00000001150	13	7963587	7986602	RASGEF1C	RasGEF domain family, member 1C [Source:HGNC Symbol;Acc:27400]
ENSTGUG00000001151	Z	23636014	23680904	SRFBP1	serum response factor binding protein 1 [Source:HGNC Symbol;Acc:26333]
ENSTGUG00000001152	Z	24058252	24058992	PRR16	proline rich 16 [Source:HGNC Symbol;Acc:29654]
ENSTGUG00000001153	23	3463096	3475114	GRHL3	grainyhead-like 3 (Drosophila) [Source:HGNC Symbol;Acc:25839]
ENSTGUG00000001154	Z	24439317	24502073
ENSTGUG00000001156	2	17988378	18093776	MYO3A	myosin IIIA [Source:HGNC Symbol;Acc:7601]
ENSTGUG00000001157	23	3513858	3515505	IFNLR1	interferon, lambda receptor 1 [Source:HGNC Symbol;Acc:18584]
ENSTGUG00000001160	23	3534172	3567527	MYOM3	myomesin 3 [Source:HGNC Symbol;Acc:26679]
ENSTGUG00000001161	2	18229073	18409195	GPR158	G protein-coupled receptor 158 [Source:HGNC Symbol;Acc:23689]
ENSTGUG00000001164	2	18480758	18488046	ENKUR	enkurin, TRPC channel interacting protein [Source:HGNC Symbol;Acc:28388]
ENSTGUG00000001175	13	8321950	8327946		Uncharacterized protein [Source:UniProtKB/TrEMBL;Acc:H0YSF1]
ENSTGUG00000001176	23	3568981	3570931		Uncharacterized protein [Source:UniProtKB/TrEMBL;Acc:H0YSF2]
ENSTGUG00000001177	13	8333688	8353695
ENSTGUG00000001180	2	19200271	19200925	PTF1A	pancreas specific transcription factor, 1a [Source:HGNC Symbol;Acc:23734]
ENSTGUG00000001182	2	19248903	19303049	ARMC3	armadillo repeat containing 3 [Source:HGNC Symbol;Acc:30964]
ENSTGUG00000001183	Z	24677234	24795120		Uncharacterized protein [Source:UniProtKB/TrEMBL;Acc:H0YSF8]
ENSTGUG00000001184	Z	24701306	24706943	RGMB	RGM domain family, member B [Source:HGNC Symbol;Acc:26896]
ENSTGUG00000001190	23	3602782	3606937	FUCA1	fucosidase, alpha-L- 1, tissue [Source:HGNC Symbol;Acc:4006]
ENSTGUG00000001193	13	8416208	8417182		Uncharacterized protein [Source:UniProtKB/TrEMBL;Acc:H0YSG9]
ENSTGUG00000001197	23	3610665	3611107	GALE	UDP-galactose-4-epimerase [Source:HGNC Symbol;Acc:4116]
ENSTGUG00000001198	23	3614447	3617990	LYPLA2	lysophospholipase II [Source:HGNC Symbol;Acc:6738]
ENSTGUG00000001204	13	8568948	8837824		Uncharacterized protein [Source:UniProtKB/TrEMBL;Acc:H0YSI2]
ENSTGUG00000001207	13	9000363	9068292	TRPC7	transient receptor potential cation channel, subfamily C, member 7 [Source:HGNC Symbol;Acc:20754]
ENSTGUG00000001220	2	20070215	20314945		Uncharacterized protein [Source:UniProtKB/TrEMBL;Acc:H0YSJ7]
ENSTGUG00000001221	2	20228288	20280981	NEBL	nebulette [Source:HGNC Symbol;Acc:16932]
ENSTGUG00000001222	26	1791031	1950638	LGR6	leucine-rich repeat containing G protein-coupled receptor 6 [Source:HGNC Symbol;Acc:19719]
ENSTGUG00000001225	23	3668500	3676841	MFSD2A	major facilitator superfamily domain containing 2A [Source:HGNC Symbol;Acc:25897]
ENSTGUG00000001231	2	20958608	20961814	C10orf112	chromosome 10 open reading frame 112 [Source:HGNC Symbol;Acc:24331]
ENSTGUG00000001239	13	9318325	9330744	SLC25A48	solute carrier family 25, member 48 [Source:HGNC Symbol;Acc:30451]
ENSTGUG00000001240	23	3680439	3683691	MYCL1	v-myc myelocytomatosis viral oncogene homolog 1, lung carcinoma derived (avian) [Source:HGNC Symbol;Acc:7555]
ENSTGUG00000001259	2	21459108	21490714		Uncharacterized protein [Source:UniProtKB/TrEMBL;Acc:H0YSN8]
ENSTGUG00000001263	2	21518284	21547191		Uncharacterized protein [Source:UniProtKB/TrEMBL;Acc:H0YSP3]
ENSTGUG00000001264	23	3716620	3725095	NT5C1A	5'-nucleotidase, cytosolic IA [Source:HGNC Symbol;Acc:17819]
ENSTGUG00000001271	2	21604293	21617139		Uncharacterized protein [Source:UniProtKB/TrEMBL;Acc:H0YSP9]
ENSTGUG00000001272	Z	25800073	25800272
ENSTGUG00000001273	2	21670922	21717961		Uncharacterized protein [Source:UniProtKB/TrEMBL;Acc:H0YSR0]
ENSTGUG00000001296	2	21838004	21872117	ST8SIA6	ST8 alpha-N-acetyl-neuraminide alpha-2,8-sialyltransferase 6 [Source:HGNC Symbol;Acc:23317]
ENSTGUG00000001297	Z	26151227	26257530	SVEP1	sushi, von Willebrand factor type A, EGF and pentraxin domain containing 1 [Source:HGNC Symbol;Acc:15985]
ENSTGUG00000001304	26	2312532	2317727	SYT2	synaptotagmin II [Source:HGNC Symbol;Acc:11510]
ENSTGUG00000001308	Z	26649068	26682748		Guanylate cyclase [Source:UniProtKB/TrEMBL;Acc:H0YST7]
ENSTGUG00000001311	2	21974685	22109468	CUBN	cubilin (intrinsic factor-cobalamin receptor) [Source:HGNC Symbol;Acc:2548]
ENSTGUG00000001320	Z	26847428	26865404	ALDH7A1	aldehyde dehydrogenase 7 family, member A1 [Source:HGNC Symbol;Acc:877]
ENSTGUG00000001322	2	22244186	22249421	C1QL3	complement component 1, q subcomponent-like 3 [Source:HGNC Symbol;Acc:19359]
ENSTGUG00000001323	23	3937910	4034615		Uncharacterized protein [Source:UniProtKB/TrEMBL;Acc:H0YSV0]
ENSTGUG00000001325	23	3948909	3952701	ADC	arginine decarboxylase [Source:HGNC Symbol;Acc:29957]
ENSTGUG00000001326	13	11098443	11125744		Uncharacterized protein [Source:UniProtKB/TrEMBL;Acc:H0YSX4]
ENSTGUG00000001329	26	2526723	2529254	LAD1	ladinin 1 [Source:HGNC Symbol;Acc:6472]
ENSTGUG00000001330	26	2537936	2542499	TNNT2	troponin T type 2 (cardiac) [Source:HGNC Symbol;Acc:11949]
ENSTGUG00000001334	Z	26898099	26898908		Uncharacterized protein [Source:UniProtKB/TrEMBL;Acc:H0YSW2]
ENSTGUG00000001336	Z	27041953	27049106	CCDC112	coiled-coil domain containing 112 [Source:HGNC Symbol;Acc:28599]
ENSTGUG00000001339	26	2566883	2612406	PKP1	plakophilin 1 (ectodermal dysplasia/skin fragility syndrome) [Source:HGNC Symbol;Acc:9023]
ENSTGUG00000001340	Z	27115200	27138831	TRIM36	tripartite motif containing 36 [Source:HGNC Symbol;Acc:16280]
ENSTGUG00000001341	23	4004464	4009334	FNDC5	fibronectin type III domain containing 5 [Source:HGNC Symbol;Acc:20240]
ENSTGUG00000001344	Z	27322745	27392871	KCNN2	potassium intermediate/small conductance calcium-activated channel, subfamily N, member 2 [Source:HGNC Symbol;Acc:6291]
ENSTGUG00000001347	13	11207627	11233691	P4HA2	prolyl 4-hydroxylase, alpha polypeptide II [Source:HGNC Symbol;Acc:8547]
ENSTGUG00000001350	26	2703095	2705331		Uncharacterized protein [Source:UniProtKB/TrEMBL;Acc:H0YSY1]
ENSTGUG00000001355	23	4035411	4037525	KIAA1522	KIAA1522 [Source:HGNC Symbol;Acc:29301]
ENSTGUG00000001361	23	4063979	4067622	SYNC	syncoilin, intermediate filament protein [Source:HGNC Symbol;Acc:28897]
ENSTGUG00000001367	2	22831797	22836792	LOC100190653	putative acyl-Coenzyme A binding domain containing 7 [Source:RefSeq peptide;Acc:NP_001232582]
ENSTGUG00000001368	2	22839686	22842366	OLAH	oleoyl-ACP hydrolase [Source:HGNC Symbol;Acc:25625]
ENSTGUG00000001369	13	11329376	11387968	SLC22A5	solute carrier family 22 (organic cation/carnitine transporter), member 5 [Source:HGNC Symbol;Acc:10969]
ENSTGUG00000001375	13	11402892	11407450	IRF1	interferon regulatory factor 1 [Source:HGNC Symbol;Acc:6116]
ENSTGUG00000001378	2	22898996	22930994		Uncharacterized protein [Source:UniProtKB/TrEMBL;Acc:H0YT18]
ENSTGUG00000001387	2	22963935	23003222		Uncharacterized protein [Source:UniProtKB/TrEMBL;Acc:H0YT20]
ENSTGUG00000001397	Z	29378481	29383392		Uncharacterized protein [Source:UniProtKB/TrEMBL;Acc:H0YT31]
ENSTGUG00000001399	2	23046076	23176766	ADAM22	ADAM metallopeptidase domain 22 [Source:HGNC Symbol;Acc:201]
ENSTGUG00000001407	13	11555378	11558048
ENSTGUG00000001409	13	11561911	11562969		Uncharacterized protein [Source:UniProtKB/TrEMBL;Acc:H0YT40]
ENSTGUG00000001412	23	4186038	4189043		Uncharacterized protein [Source:UniProtKB/TrEMBL;Acc:H0YT48]
ENSTGUG00000001418	23	4190119	4191996		Uncharacterized protein [Source:UniProtKB/TrEMBL;Acc:H0YT50]
ENSTGUG00000001423	2	23212647	23216983		Uncharacterized protein [Source:UniProtKB/TrEMBL;Acc:H0YT54]
ENSTGUG00000001425	2	23902182	23906092		Uncharacterized protein [Source:UniProtKB/TrEMBL;Acc:H0YT58]
ENSTGUG00000001428	13	11919977	12052593	GABRB2	gamma-aminobutyric acid (GABA) A receptor, beta 2 [Source:HGNC Symbol;Acc:4082]
ENSTGUG00000001485	26	3269351	3272997	IRF6	interferon regulatory factor 6 [Source:HGNC Symbol;Acc:6121]
ENSTGUG00000001488	13	14631580	14709931	WWC1	WW and C2 domain containing 1 [Source:HGNC Symbol;Acc:29435]
ENSTGUG00000001496	26	3286153	3298739	HSD11B1	hydroxysteroid (11-beta) dehydrogenase 1 [Source:HGNC Symbol;Acc:5208]
ENSTGUG00000001498	2	25228064	25242983		Uncharacterized protein [Source:UniProtKB/TrEMBL;Acc:H0YTD2]
ENSTGUG00000001506	26	3340753	3356536	CAMK1G	calcium/calmodulin-dependent protein kinase IG [Source:HGNC Symbol;Acc:14585]
ENSTGUG00000001508	13	14734241	14748640		Uncharacterized protein [Source:UniProtKB/TrEMBL;Acc:H0YTE0]
ENSTGUG00000001509	23	4734790	4759609	EPHA10	EPH receptor A10 [Source:HGNC Symbol;Acc:19987]
ENSTGUG00000001511	26	3571959	3682353	PLXNA2	plexin A2 [Source:HGNC Symbol;Acc:9100]
ENSTGUG00000001514	2	25377718	25432641		Uncharacterized protein [Source:UniProtKB/TrEMBL;Acc:H0YTE5]
ENSTGUG00000001515	2	25640275	25646075	TFPI2	tissue factor pathway inhibitor 2 [Source:HGNC Symbol;Acc:11761]
ENSTGUG00000001517	2	25653091	25656616	GNG11	guanine nucleotide binding protein (G protein), gamma 11 [Source:HGNC Symbol;Acc:4403]
ENSTGUG00000001518	2	25711661	25741115		Uncharacterized protein [Source:UniProtKB/TrEMBL;Acc:H0YTE9]
ENSTGUG00000001528	13	15402272	15582605		Uncharacterized protein [Source:UniProtKB/TrEMBL;Acc:H0YTJ9]
ENSTGUG00000001530	4	929760	930711	PRDM8	PR domain containing 8 [Source:HGNC Symbol;Acc:13993]
ENSTGUG00000001537	26	3748998	3760357		Uncharacterized protein [Source:UniProtKB/TrEMBL;Acc:H0YTH0]
ENSTGUG00000001542	4	1107983	1109172		Uncharacterized protein [Source:UniProtKB/TrEMBL;Acc:H0YTH4]
ENSTGUG00000001543	4	1122409	1124180		Uncharacterized protein [Source:UniProtKB/TrEMBL;Acc:H0YTH8]
ENSTGUG00000001550	4	1190482	1202299	EREG	epiregulin [Source:HGNC Symbol;Acc:3443]
ENSTGUG00000001551	4	1216481	1221629		Uncharacterized protein [Source:UniProtKB/TrEMBL;Acc:H0YTI7]
ENSTGUG00000001559	Z	32340478	32346772	MARVELD2	MARVEL domain containing 2 [Source:HGNC Symbol;Acc:26401]
ENSTGUG00000001562	26	3855558	3857081	DCLRE1B	DNA cross-link repair 1B [Source:HGNC Symbol;Acc:17641]
ENSTGUG00000001569	23	5052015	5096981	Q6L9F0_TAEGU	Uncharacterized protein [Source:UniProtKB/TrEMBL;Acc:H0YTM3]
ENSTGUG00000001570	13	15667454	15693420	LCP2	lymphocyte cytosolic protein 2 (SH2 domain containing leukocyte protein of 76kDa) [Source:HGNC Symbol;Acc:6529]
ENSTGUG00000001571	Z	32532747	32634800	LOXHD1	lipoxygenase homology domains 1 [Source:HGNC Symbol;Acc:26521]
ENSTGUG00000001572	4	1346582	1363959	ALB	albumin [Source:HGNC Symbol;Acc:399]
ENSTGUG00000001573	26	3865391	3875366	PTPN22	protein tyrosine phosphatase, non-receptor type 22 (lymphoid) [Source:HGNC Symbol;Acc:9652]
ENSTGUG00000001577	2	26233714	26247877		Uncharacterized protein [Source:UniProtKB/TrEMBL;Acc:H0YTL8]
ENSTGUG00000001584	2	26263817	26273451	ASB4	ankyrin repeat and SOCS box containing 4 [Source:HGNC Symbol;Acc:16009]
ENSTGUG00000001585	2	26290417	26297898	PDK4	pyruvate dehydrogenase kinase, isozyme 4 [Source:HGNC Symbol;Acc:8812]
ENSTGUG00000001586	Z	32803377	32813684	PSTPIP2	proline-serine-threonine phosphatase interacting protein 2 [Source:HGNC Symbol;Acc:9581]
ENSTGUG00000001589	2	26328387	26517668	DYNC1I1	dynein, cytoplasmic 1, intermediate chain 1 [Source:HGNC Symbol;Acc:2963]
ENSTGUG00000001593	4	1529446	1578417		Uncharacterized protein [Source:UniProtKB/TrEMBL;Acc:H0YTP5]
ENSTGUG00000001598	Z	32880329	32883513	SIGLEC15	sialic acid binding Ig-like lectin 15 [Source:HGNC Symbol;Acc:27596]
ENSTGUG00000001601	Z	32888124	32945401	SLC14A2	solute carrier family 14 (urea transporter), member 2 [Source:HGNC Symbol;Acc:10919]
ENSTGUG00000001605	23	5317979	5318471	EVA1B	eva-1 homolog B (C. elegans) [Source:HGNC Symbol;Acc:25558]
ENSTGUG00000001611	4	1587792	1689028	SLC4A4	solute carrier family 4, sodium bicarbonate cotransporter, member 4 [Source:HGNC Symbol;Acc:11030]
ENSTGUG00000001612	26	3930789	3945043	BRPF3	bromodomain and PHD finger containing, 3 [Source:HGNC Symbol;Acc:14256]
ENSTGUG00000001619	23	5406400	5407772
ENSTGUG00000001621	13	16084583	16146110	NRG2	neuregulin 2 [Source:HGNC Symbol;Acc:7998]
ENSTGUG00000001624	26	3955025	3965471		Uncharacterized protein [Source:UniProtKB/TrEMBL;Acc:H0YTR4]
ENSTGUG00000001625	23	5414932	5419758	TEKT2	tektin 2 (testicular) [Source:HGNC Symbol;Acc:11725]
ENSTGUG00000001629	13	16314305	16325213	CYSTM1	cysteine-rich transmembrane module containing 1 [Source:HGNC Symbol;Acc:30239]
ENSTGUG00000001634	13	16362185	16366170	HBEGF	heparin-binding EGF-like growth factor [Source:HGNC Symbol;Acc:3059]
ENSTGUG00000001635	4	1590579	1868140		Uncharacterized protein [Source:UniProtKB/TrEMBL;Acc:H0YTR7]
ENSTGUG00000001637	13	16368119	16368567		Uncharacterized protein [Source:UniProtKB/TrEMBL;Acc:H0YTR9]
ENSTGUG00000001643	2	26874520	26877661	DLX5	distal-less homeobox 5 [Source:HGNC Symbol;Acc:2918]
ENSTGUG00000001661	4	1838911	1843939	IGJ	immunoglobulin J polypeptide, linker protein for immunoglobulin alpha and mu polypeptides [Source:HGNC Symbol;Acc:5713]
ENSTGUG00000001662	26	4030176	4034613	B5FXX9_TAEGU	putative peripheral myelin protein 22 [Source:RefSeq peptide;Acc:NP_001232416]
ENSTGUG00000001667	Z	37866198	37878743	AQP3	aquaporin 3 (Gill blood group) [Source:HGNC Symbol;Acc:636]
ENSTGUG00000001668	26	4040776	4041094	CLPS	colipase, pancreatic [Source:HGNC Symbol;Acc:2085]
ENSTGUG00000001669	2	27176196	27211165	COL28A1	collagen, type XXVIII, alpha 1 [Source:HGNC Symbol;Acc:22442]
ENSTGUG00000001670	26	4063866	4074672	FKBP5	FK506 binding protein 5 [Source:HGNC Symbol;Acc:3721]
ENSTGUG00000001672	23	5575660	5595827	TFAP2E	transcription factor AP-2 epsilon (activating enhancer binding protein 2 epsilon) [Source:HGNC Symbol;Acc:30774]
ENSTGUG00000001674	Z	37928257	37954429	NOL6	nucleolar protein 6 (RNA-associated) [Source:HGNC Symbol;Acc:19910]
ENSTGUG00000001676	4	1886017	1895773		Serine/threonine-protein phosphatase [Source:UniProtKB/TrEMBL;Acc:H0YTW9]
ENSTGUG00000001680	2	27356652	27415441	GLCCI1	glucocorticoid induced transcript 1 [Source:HGNC Symbol;Acc:18713]
ENSTGUG00000001684	2	27428805	27500437	ICA1	islet cell autoantigen 1, 69kDa [Source:HGNC Symbol;Acc:5343]
ENSTGUG00000001694	2	28588024	28656673	STAC	SH3 and cysteine rich domain [Source:HGNC Symbol;Acc:11353]
ENSTGUG00000001695	4	1967672	2075558	SHROOM3	shroom family member 3 [Source:HGNC Symbol;Acc:30422]
ENSTGUG00000001700	13	16615492	16711395	PCDHAC2	protocadherin alpha subfamily C, 2 [Source:HGNC Symbol;Acc:8677]
ENSTGUG00000001706	Z	38169397	38171085		Uncharacterized protein [Source:UniProtKB/TrEMBL;Acc:H0YTZ3]
ENSTGUG00000001719	26	4121776	4122615		Uncharacterized protein [Source:UniProtKB/TrEMBL;Acc:H0YU04]
ENSTGUG00000001721	26	4123182	4128575	MICAL1	microtubule associated monooxygenase, calponin and LIM domain containing 1 [Source:HGNC Symbol;Acc:20619]
ENSTGUG00000001733	26	4153352	4154155		Uncharacterized protein [Source:UniProtKB/TrEMBL;Acc:H0YU19]
ENSTGUG00000001738	26	4176785	4186356	DEF6	differentially expressed in FDCP 6 homolog (mouse) [Source:HGNC Symbol;Acc:2760]
ENSTGUG00000001743	4	2319299	2393296	FRAS1	Fraser syndrome 1 [Source:HGNC Symbol;Acc:19185]
ENSTGUG00000001746	Z	38531860	38546639
ENSTGUG00000001750	26	4204157	4224023	SCUBE3	signal peptide, CUB domain, EGF-like 3 [Source:HGNC Symbol;Acc:13655]
ENSTGUG00000001754	Z	39101695	39105252	KIAA1045	KIAA1045 [Source:HGNC Symbol;Acc:29180]
ENSTGUG00000001757	4	2400557	2402425		Uncharacterized protein [Source:UniProtKB/TrEMBL;Acc:H0YU43]
ENSTGUG00000001758	Z	39129440	39136779	DNAJB5	DnaJ (Hsp40) homolog, subfamily B, member 5 [Source:HGNC Symbol;Acc:14887]
ENSTGUG00000001761	2	29894266	29925416	SUSD5	sushi domain containing 5 [Source:HGNC Symbol;Acc:29061]
ENSTGUG00000001783	4	2536802	2538702	BTC	betacellulin [Source:HGNC Symbol;Acc:1121]
ENSTGUG00000001798	26	4631485	4664847	ITPR3	inositol 1,4,5-trisphosphate receptor, type 3 [Source:HGNC Symbol;Acc:6182]
ENSTGUG00000001807	4	2797609	2987862	ANK2	ankyrin 2, neuronal [Source:HGNC Symbol;Acc:493]
ENSTGUG00000001809	Z	39620244	39636265	RUSC1	RUN and SH3 domain containing 1 [Source:HGNC Symbol;Acc:17153]
ENSTGUG00000001811	Z	39660746	39667391		Uncharacterized protein [Source:UniProtKB/TrEMBL;Acc:H0YU98]
ENSTGUG00000001812	2	32367537	32386364	LOC100190328	putative EGFR-coamplified and overexpressed protein variant 2 precursor [Source:RefSeq peptide;Acc:NP_001232392]
ENSTGUG00000001813	Z	39668623	39669696		Uncharacterized protein [Source:UniProtKB/TrEMBL;Acc:H0YUA0]
ENSTGUG00000001816	2	32609826	32631781	STK17A	serine/threonine kinase 17a [Source:HGNC Symbol;Acc:11395]
ENSTGUG00000001818	Z	39715460	39718742	CD72	CD72 molecule [Source:HGNC Symbol;Acc:1696]
ENSTGUG00000001821	4	3013902	3131940	CAMK2D	calcium/calmodulin-dependent protein kinase II delta [Source:HGNC Symbol;Acc:1462]
ENSTGUG00000001825	26	4644334	4661022		Uncharacterized protein [Source:UniProtKB/TrEMBL;Acc:H0YUB1]
ENSTGUG00000001837	26	4869375	4905212	FOXP4	forkhead box P4 [Source:HGNC Symbol;Acc:20842]
ENSTGUG00000001840	4	3364145	3383015	UGT8	UDP glycosyltransferase 8 [Source:HGNC Symbol;Acc:12555]
ENSTGUG00000001847	4	3415518	3470302	NDST4	N-deacetylase/N-sulfotransferase (heparan glucosaminyl) 4 [Source:HGNC Symbol;Acc:20779]
ENSTGUG00000001849	Z	39846061	39847328		Uncharacterized protein [Source:UniProtKB/TrEMBL;Acc:H0YUD8]
ENSTGUG00000001851	Z	39861906	39862659		Uncharacterized protein [Source:UniProtKB/TrEMBL;Acc:H0YUD9]
ENSTGUG00000001855	4	3689832	3698022		Uncharacterized protein [Source:UniProtKB/TrEMBL;Acc:H0YUE3]
ENSTGUG00000001856	4	4251353	4292632
ENSTGUG00000001861	4	4303091	4327893	PRSS12	protease, serine, 12 (neurotrypsin, motopsin) [Source:HGNC Symbol;Acc:9477]
ENSTGUG00000001863	27	54368	55267		Uncharacterized protein [Source:UniProtKB/TrEMBL;Acc:H0YUF0]
ENSTGUG00000001869	2	34971554	35095818	AMPH	amphiphysin [Source:HGNC Symbol;Acc:471]
ENSTGUG00000001874	1A	75504	92609	STRIP2	striatin interacting protein 2 [Source:HGNC Symbol;Acc:22209]
ENSTGUG00000001876	2	35116487	35138340		Uncharacterized protein [Source:UniProtKB/TrEMBL;Acc:H0YUG2]
ENSTGUG00000001879	Z	39940701	39947798	CA9	carbonic anhydrase IX [Source:HGNC Symbol;Acc:1383]
ENSTGUG00000001883	4	4493352	4499188	SYNPO2	synaptopodin 2 [Source:HGNC Symbol;Acc:17732]
ENSTGUG00000001884	Z	39980347	39980514		Uncharacterized protein [Source:UniProtKB/TrEMBL;Acc:H0YUH1]
ENSTGUG00000001885	27	194936	203285	SLC4A1	solute carrier family 4, anion exchanger, member 1 (erythrocyte membrane protein band 3, Diego blood group) [Source:HGNC Symbol;Acc:11027]
ENSTGUG00000001888	Z	39987759	40000792		Uncharacterized protein [Source:UniProtKB/TrEMBL;Acc:H0YUH5]
ENSTGUG00000001892	4	4569066	4579269	USP53	ubiquitin specific peptidase 53 [Source:HGNC Symbol;Acc:29255]
ENSTGUG00000001894	Z	40026104	40123355	CCBE1	collagen and calcium binding EGF domains 1 [Source:HGNC Symbol;Acc:29426]
ENSTGUG00000001898	Z	40195206	40205829		Uncharacterized protein [Source:UniProtKB/TrEMBL;Acc:H0YUI6]
ENSTGUG00000001899	4	4614729	4661710		Uncharacterized protein [Source:UniProtKB/TrEMBL;Acc:H0YUK2]
ENSTGUG00000001901	Z	40214399	40329128		Uncharacterized protein [Source:UniProtKB/TrEMBL;Acc:H0YUJ2]
ENSTGUG00000001912	1A	307896	332562		Uncharacterized protein [Source:UniProtKB/TrEMBL;Acc:H0YUK5]
ENSTGUG00000001914	2	35822562	35947657	CDH12	cadherin 12, type 2 (N-cadherin 2) [Source:HGNC Symbol;Acc:1751]
ENSTGUG00000001922	27	368001	371863	MYL4	myosin, light chain 4, alkali; atrial, embryonic [Source:HGNC Symbol;Acc:7585]
ENSTGUG00000001924	27	376344	380023		Uncharacterized protein [Source:UniProtKB/TrEMBL;Acc:H0YUL7]
ENSTGUG00000001926	2	37047860	37106283	CDH10	cadherin 10, type 2 (T2-cadherin) [Source:HGNC Symbol;Acc:1749]
ENSTGUG00000001927	4	4983160	4986659	NDNF	neuron-derived neurotrophic factor [Source:HGNC Symbol;Acc:26256]
ENSTGUG00000001928	4	5025209	5038126	TNIP3	TNFAIP3 interacting protein 3 [Source:HGNC Symbol;Acc:19315]
ENSTGUG00000001929	4	5084330	5087880	QRFPR	pyroglutamylated RFamide peptide receptor [Source:RefSeq peptide;Acc:NP_001243137]
ENSTGUG00000001942	1A	465651	471436		Uncharacterized protein [Source:UniProtKB/TrEMBL;Acc:H0YUM9]
ENSTGUG00000001944	1A	525814	526263	CALML3	calmodulin-like 3 [Source:HGNC Symbol;Acc:1452]
ENSTGUG00000001951	Z	41088340	41100835	C1QTNF3	C1q and tumor necrosis factor related protein 3 [Source:HGNC Symbol;Acc:14326]
ENSTGUG00000001954	4	5250820	5275140	TRPC3	transient receptor potential cation channel, subfamily C, member 3 [Source:HGNC Symbol;Acc:12335]
ENSTGUG00000001973	27	539239	556211
ENSTGUG00000001974	Z	41286598	41299378	AGXT2	alanine--glyoxylate aminotransferase 2 [Source:HGNC Symbol;Acc:14412]
ENSTGUG00000001975	2	40661359	40698539	CDH20	cadherin 20, type 2 [Source:HGNC Symbol;Acc:1760]
ENSTGUG00000001979	Z	41310272	41326447	PRLR	prolactin receptor [Source:HGNC Symbol;Acc:9446]
ENSTGUG00000001980	1A	2381498	2389558		Uncharacterized protein [Source:UniProtKB/TrEMBL;Acc:H0YUR8]
ENSTGUG00000001981	Z	41488327	41559005	SPEF2	sperm flagellar 2 [Source:HGNC Symbol;Acc:26293]
ENSTGUG00000001996	Z	41587774	41602501	IL7R	interleukin 7 receptor [Source:HGNC Symbol;Acc:6024]
ENSTGUG00000002012	1A	2755217	2757176	ENDOD1	endonuclease domain containing 1 [Source:HGNC Symbol;Acc:29129]
ENSTGUG00000002014	Z	41617894	41618585
ENSTGUG00000002018	4	5517695	5536619	FGF2	fibroblast growth factor 2 (basic) [Source:HGNC Symbol;Acc:3676]
ENSTGUG00000002023	21	91446	94164		Uncharacterized protein [Source:UniProtKB/TrEMBL;Acc:H0YUX1]
ENSTGUG00000002024	4	5537094	5548052	NUDT6	nudix (nucleoside diphosphate linked moiety X)-type motif 6 [Source:HGNC Symbol;Acc:8053]
ENSTGUG00000002032	Z	41845197	41905911	SLC1A3	solute carrier family 1 (glial high affinity glutamate transporter), member 3 [Source:HGNC Symbol;Acc:10941]
ENSTGUG00000002034	2	41427386	41520568	BCL2	B-cell CLL/lymphoma 2 [Source:HGNC Symbol;Acc:990]
ENSTGUG00000002037	1A	2963833	2993958	PRKCQ	protein kinase C, theta [Source:HGNC Symbol;Acc:9410]
ENSTGUG00000002038	4	5729700	5730662	SPRY1	sprouty homolog 1, antagonist of FGF signaling (Drosophila) [Source:HGNC Symbol;Acc:11269]
ENSTGUG00000002050	27	1063689	1074072		Uncharacterized protein [Source:UniProtKB/TrEMBL;Acc:H0YUY8]
ENSTGUG00000002051	27	1075492	1078025		Uncharacterized protein [Source:UniProtKB/TrEMBL;Acc:H0YUZ2]
ENSTGUG00000002060	2	41601591	41610074	SERPINB5	serpin peptidase inhibitor, clade B (ovalbumin), member 5 [Source:HGNC Symbol;Acc:8949]
ENSTGUG00000002067	2	41638088	41642743
ENSTGUG00000002077	1A	3367492	3409901	ITIH5	inter-alpha-trypsin inhibitor heavy chain family, member 5 [Source:HGNC Symbol;Acc:21449]
ENSTGUG00000002078	2	41652366	41654087
ENSTGUG00000002079	2	41710955	41716291		Uncharacterized protein [Source:UniProtKB/TrEMBL;Acc:H0YV25]
ENSTGUG00000002088	1A	3427246	3444595	ITIH2	inter-alpha-trypsin inhibitor heavy chain 2 [Source:HGNC Symbol;Acc:6167]
ENSTGUG00000002101	2	41752580	41758552	SERPINB1	serpin peptidase inhibitor, clade B (ovalbumin), member 1 [Source:HGNC Symbol;Acc:3311]
ENSTGUG00000002106	4A	76146	77294	VGLL1	vestigial like 1 (Drosophila) [Source:HGNC Symbol;Acc:20985]
ENSTGUG00000002107	21	309159	310218	SH2D5	SH2 domain containing 5 [Source:HGNC Symbol;Acc:28819]
ENSTGUG00000002118	4	7595081	7613342	CDS1	CDP-diacylglycerol synthase (phosphatidate cytidylyltransferase) 1 [Source:HGNC Symbol;Acc:1800]
ENSTGUG00000002120	2	41845461	41853205	MYLK4	myosin light chain kinase family, member 4 [Source:HGNC Symbol;Acc:27972]
ENSTGUG00000002124	2	42042366	42409950	GMDS	GDP-mannose 4,6-dehydratase [Source:HGNC Symbol;Acc:4369]
ENSTGUG00000002125	Z	42819526	42834815	OSMR	oncostatin M receptor [Source:HGNC Symbol;Acc:8507]
ENSTGUG00000002129	2	42517869	42524992	FOXF2	forkhead box F2 [Source:HGNC Symbol;Acc:3810]
ENSTGUG00000002130	4	7637556	7638939	NKX6-1	NK6 homeobox 1 [Source:HGNC Symbol;Acc:7839]
ENSTGUG00000002136	1A	4890184	5145735	CELF2	CUGBP, Elav-like family member 2 [Source:HGNC Symbol;Acc:2550]
ENSTGUG00000002137	Z	42929718	42967992	FYB	FYN binding protein [Source:HGNC Symbol;Acc:4036]
ENSTGUG00000002141	1A	5152186	5152456		Uncharacterized protein [Source:UniProtKB/TrEMBL;Acc:H0YV85]
ENSTGUG00000002145	4	7978838	7995594		Uncharacterized protein [Source:UniProtKB/TrEMBL;Acc:H0YV89]
ENSTGUG00000002147	3	378055	481916	SLC8A1	solute carrier family 8 (sodium/calcium exchanger), member 1 [Source:HGNC Symbol;Acc:11068]
ENSTGUG00000002148	21	490617	498484	ECE1	endothelin converting enzyme 1 [Source:HGNC Symbol;Acc:3146]
ENSTGUG00000002149	Z	42992365	43006863	C9	complement component 9 [Source:HGNC Symbol;Acc:1358]
ENSTGUG00000002155	4A	298368	300953	ZIC3	Zic family member 3 [Source:HGNC Symbol;Acc:12874]
ENSTGUG00000002156	Z	43018057	43027052	DAB2	Dab, mitogen-responsive phosphoprotein, homolog 2 (Drosophila) [Source:HGNC Symbol;Acc:2662]
ENSTGUG00000002160	4A	495952	535936
ENSTGUG00000002169	4	8047543	8058293		Uncharacterized protein [Source:UniProtKB/TrEMBL;Acc:H0YVD2]
ENSTGUG00000002175	1A	5465965	5486695	DHTKD1	dehydrogenase E1 and transketolase domain containing 1 [Source:HGNC Symbol;Acc:23537]
ENSTGUG00000002194	2	43207846	43314888	SLC22A23	solute carrier family 22, member 23 [Source:HGNC Symbol;Acc:21106]
ENSTGUG00000002196	4	8088751	8089782		Uncharacterized protein [Source:UniProtKB/TrEMBL;Acc:H0YVE4]
ENSTGUG00000002197	Z	43590936	43613124	C7	complement component 7 [Source:HGNC Symbol;Acc:1346]
ENSTGUG00000002205	27	1686201	1707750	MED1	mediator complex subunit 1 [Source:HGNC Symbol;Acc:9234]
ENSTGUG00000002227	Z	43683772	43712875	PLCXD3	phosphatidylinositol-specific phospholipase C, X domain containing 3 [Source:HGNC Symbol;Acc:31822]
ENSTGUG00000002228	3	1115762	1316787	EHBP1	EH domain binding protein 1 [Source:HGNC Symbol;Acc:29144]
ENSTGUG00000002229	Z	43837319	43910180		Uncharacterized protein [Source:UniProtKB/TrEMBL;Acc:H0YVK0]
ENSTGUG00000002233	4	8178251	8180122	SPP1	secreted phosphoprotein 1 [Source:HGNC Symbol;Acc:11255]
ENSTGUG00000002236	4	8219292	8222847	IBSP	integrin-binding sialoprotein [Source:HGNC Symbol;Acc:5341]
ENSTGUG00000002237	27	1772310	1773581	GRB7	growth factor receptor-bound protein 7 [Source:HGNC Symbol;Acc:4567]
ENSTGUG00000002239	4	8233103	8233543	DMP1	dentin matrix acidic phosphoprotein 1 [Source:HGNC Symbol;Acc:2932]
ENSTGUG00000002245	27	1788860	1817639	IKZF3	IKAROS family zinc finger 3 (Aiolos) [Source:HGNC Symbol;Acc:13178]
ENSTGUG00000002246	2	43865767	43921475		Uncharacterized protein [Source:UniProtKB/TrEMBL;Acc:H0YVK2]
ENSTGUG00000002247	4A	855076	857515		Uncharacterized protein [Source:UniProtKB/TrEMBL;Acc:H0YVJ2]
ENSTGUG00000002252	3	1546071	1558813	UGP2	UDP-glucose pyrophosphorylase 2 [Source:HGNC Symbol;Acc:12527]
ENSTGUG00000002259	27	1857939	1858410		Uncharacterized protein [Source:UniProtKB/TrEMBL;Acc:H0YVK5]
ENSTGUG00000002264	Z	43960019	43960876		Uncharacterized protein [Source:UniProtKB/TrEMBL;Acc:H0YVK9]
ENSTGUG00000002265	Z	44145034	44206233	GHR	growth hormone receptor [Source:HGNC Symbol;Acc:4263]
ENSTGUG00000002276	2	44433230	44489506	F13A1	coagulation factor XIII, A1 polypeptide [Source:HGNC Symbol;Acc:3531]
ENSTGUG00000002281	4A	874626	880963	SYTL4	synaptotagmin-like 4 [Source:HGNC Symbol;Acc:15588]
ENSTGUG00000002298	1A	6044712	6172238	FRMD4A	FERM domain containing 4A [Source:HGNC Symbol;Acc:25491]
ENSTGUG00000002304	2	44520100	44520255
ENSTGUG00000002305	2	44580222	44606126	LY86	lymphocyte antigen 86 [Source:HGNC Symbol;Acc:16837]
ENSTGUG00000002310	21	835356	861987	PTCHD2	patched domain containing 2 [Source:HGNC Symbol;Acc:29251]
ENSTGUG00000002316	4A	892673	901027	TNMD	tenomodulin [Source:HGNC Symbol;Acc:17757]
ENSTGUG00000002322	1A	6491072	6497460	FAM107B	family with sequence similarity 107, member B [Source:HGNC Symbol;Acc:23726]
ENSTGUG00000002332	17	149381	153395
ENSTGUG00000002333	Z	44571900	44628084	FGF10	fibroblast growth factor 10 [Source:HGNC Symbol;Acc:3666]
ENSTGUG00000002341	17	160988	161643	CLIC3	chloride intracellular channel 3 [Source:HGNC Symbol;Acc:2064]
ENSTGUG00000002343	21	928762	935490	DRAXIN	dorsal inhibitory axon guidance protein [Source:HGNC Symbol;Acc:25054]
ENSTGUG00000002346	27	1962739	1971874	IGFBP4	insulin-like growth factor binding protein 4 [Source:HGNC Symbol;Acc:5473]
ENSTGUG00000002348	2	44970224	44999606	DSP	desmoplakin [Source:HGNC Symbol;Acc:3052]
ENSTGUG00000002349	3	2121661	2148458	SPRED2	sprouty-related, EVH1 domain containing 2 [Source:HGNC Symbol;Acc:17722]
ENSTGUG00000002351	27	1975965	1980511	TNS4	tensin 4 [Source:HGNC Symbol;Acc:24352]
ENSTGUG00000002352	Z	45282974	45289884	EMB	embigin [Source:HGNC Symbol;Acc:30465]
ENSTGUG00000002356	27	2017372	2018412	CCR7	chemokine (C-C motif) receptor 7 [Source:HGNC Symbol;Acc:1608]
ENSTGUG00000002362	1A	6695660	6702080	MEIG1	meiosis expressed gene 1 homolog (mouse) [Source:HGNC Symbol;Acc:23429]
ENSTGUG00000002368	4	9131494	9150548	IL15	interleukin 15 [Source:HGNC Symbol;Acc:5977]
ENSTGUG00000002371	27	2057261	2060618
ENSTGUG00000002374	4	9219187	9322257	INPP4B	inositol polyphosphate-4-phosphatase, type II, 105kDa [Source:HGNC Symbol;Acc:6075]
ENSTGUG00000002375	Z	45690056	45701011	ISL1	ISL LIM homeobox 1 [Source:HGNC Symbol;Acc:6132]
ENSTGUG00000002376	3	3580457	3586511	CNRIP1	cannabinoid receptor interacting protein 1 [Source:HGNC Symbol;Acc:24546]
ENSTGUG00000002380	3	3596440	3609187		Uncharacterized protein [Source:UniProtKB/TrEMBL;Acc:H0YVX9]
ENSTGUG00000002384	27	2097184	2099311		Uncharacterized protein [Source:UniProtKB/TrEMBL;Acc:H0YVX8]
ENSTGUG00000002392	27	2170836	2172519		Uncharacterized protein [Source:UniProtKB/TrEMBL;Acc:H0YVY5]
ENSTGUG00000002397	3	3687351	3692769		Uncharacterized protein [Source:UniProtKB/TrEMBL;Acc:H0YVZ3]
ENSTGUG00000002399	1A	6902864	6950618	GRM3	glutamate receptor, metabotropic 3 [Source:HGNC Symbol;Acc:4595]
ENSTGUG00000002401	3	3725551	3742581	BFSP1	beaded filament structural protein 1, filensin [Source:HGNC Symbol;Acc:1040]
ENSTGUG00000002402	2	45845734	45964943	THSD7A	thrombospondin, type I, domain containing 7A [Source:HGNC Symbol;Acc:22207]
ENSTGUG00000002407	1A	7636023	7734951	SEMA3D	sema domain, immunoglobulin domain (Ig), short basic domain, secreted, (semaphorin) 3D [Source:HGNC Symbol;Acc:10726]
ENSTGUG00000002412	17	207175	209560		Uncharacterized protein [Source:UniProtKB/TrEMBL;Acc:H0YW05]
ENSTGUG00000002417	17	250972	251094		Uncharacterized protein [Source:UniProtKB/TrEMBL;Acc:H0YW11]
ENSTGUG00000002424	2	46206396	46214597		Uncharacterized protein [Source:UniProtKB/TrEMBL;Acc:H0YW20]
ENSTGUG00000002429	2	46223108	46226072
ENSTGUG00000002439	2	46330401	46376504		Uncharacterized protein [Source:UniProtKB/TrEMBL;Acc:H0YW82]
ENSTGUG00000002459	21	1107506	1122774		Uncharacterized protein [Source:UniProtKB/TrEMBL;Acc:H0YW53]
ENSTGUG00000002461	21	1125840	1139474	TNFRSF1B	tumor necrosis factor receptor superfamily, member 1B [Source:HGNC Symbol;Acc:11917]
ENSTGUG00000002471	3	5358802	5406579		Uncharacterized protein [Source:UniProtKB/TrEMBL;Acc:H0YW74]
ENSTGUG00000002478	27	2316075	2318459	CNP	2',3'-cyclic nucleotide 3' phosphodiesterase [Source:HGNC Symbol;Acc:2158]
ENSTGUG00000002481	4A	4440678	4614554		Uncharacterized protein [Source:UniProtKB/TrEMBL;Acc:H0YW94]
ENSTGUG00000002482	27	2319216	2319366
ENSTGUG00000002486	17	389361	395189	AMBP	alpha-1-microglobulin/bikunin precursor [Source:HGNC Symbol;Acc:453]
ENSTGUG00000002489	2	46882795	46946934	ETV1	ets variant 1 [Source:HGNC Symbol;Acc:3490]
ENSTGUG00000002491	21	1252629	1252871		Uncharacterized protein [Source:UniProtKB/TrEMBL;Acc:H0YW87]
ENSTGUG00000002492	21	1284819	1310238	DHRS3	dehydrogenase/reductase (SDR family) member 3 [Source:HGNC Symbol;Acc:17693]
ENSTGUG00000002494	17	526535	607120	EXD3	exonuclease 3'-5' domain containing 3 [Source:HGNC Symbol;Acc:26023]
ENSTGUG00000002497	21	1370688	1374728		Uncharacterized protein [Source:UniProtKB/TrEMBL;Acc:H0YW95]
ENSTGUG00000002502	21	1399880	1413370	LRRC38	leucine rich repeat containing 38 [Source:HGNC Symbol;Acc:27005]
ENSTGUG00000002504	4	10254839	10267122	PPM1K	protein phosphatase, Mg2+/Mn2+ dependent, 1K [Source:HGNC Symbol;Acc:25415]
ENSTGUG00000002511	21	1690728	1703009	KAZN	kazrin, periplakin interacting protein [Source:HGNC Symbol;Acc:29173]
ENSTGUG00000002516	27	2425020	2431823	DHX58	DEXH (Asp-Glu-X-His) box polypeptide 58 [Source:HGNC Symbol;Acc:29517]
ENSTGUG00000002519	21	1716966	1719080	TMEM51	transmembrane protein 51 [Source:HGNC Symbol;Acc:25488]
ENSTGUG00000002520	21	1729232	1742204		Uncharacterized protein [Source:UniProtKB/TrEMBL;Acc:H0YWB9]
ENSTGUG00000002527	21	1805280	1807368	ERRFI1	ERBB receptor feedback inhibitor 1 [Source:HGNC Symbol;Acc:18185]
ENSTGUG00000002535	4A	5066976	5085573		Sodium/hydrogen exchanger [Source:UniProtKB/TrEMBL;Acc:H0YWE2]
ENSTGUG00000002536	1A	9306329	9501972	CACNA2D1	calcium channel, voltage-dependent, alpha 2/delta subunit 1 [Source:HGNC Symbol;Acc:1399]
ENSTGUG00000002537	3	7237851	7239657		Uncharacterized protein [Source:UniProtKB/TrEMBL;Acc:H0YWD1]
ENSTGUG00000002539	3	7344153	7421042	RBKS	ribokinase [Source:HGNC Symbol;Acc:30325]
ENSTGUG00000002540	21	1831908	1835601	TNFRSF9	tumor necrosis factor receptor superfamily, member 9 [Source:HGNC Symbol;Acc:11924]
ENSTGUG00000002541	2	47477008	47566637	AGMO	alkylglycerol monooxygenase [Source:HGNC Symbol;Acc:33784]
ENSTGUG00000002548	Z	47475452	47487460	DDX4	DEAD (Asp-Glu-Ala-Asp) box polypeptide 4 [Source:HGNC Symbol;Acc:18700]
ENSTGUG00000002551	27	2441064	2441651		Uncharacterized protein [Source:UniProtKB/TrEMBL;Acc:H0YWE7]
ENSTGUG00000002558	4	10514982	10516061	MAB21L2	mab-21-like 2 (C. elegans) [Source:HGNC Symbol;Acc:6758]
ENSTGUG00000002560	3	7680329	7737579	PLB1	phospholipase B1 [Source:HGNC Symbol;Acc:30041]
ENSTGUG00000002564	27	2458488	2466594	KCNH4	potassium voltage-gated channel, subfamily H (eag-related), member 4 [Source:HGNC Symbol;Acc:6253]
ENSTGUG00000002565	Z	47520926	47530028	IL31RA	interleukin 31 receptor A [Source:HGNC Symbol;Acc:18969]
ENSTGUG00000002568	17	733914	770483	Q76MQ9_TAEGU	glutamate [Source:RefSeq peptide;Acc:NP_001070161]
ENSTGUG00000002573	4A	5243022	5249992	TBX22	T-box 22 [Source:HGNC Symbol;Acc:11600]
ENSTGUG00000002574	2	48215227	48230652	TSPAN13	tetraspanin-13 [Source:RefSeq peptide;Acc:NP_001232172]
ENSTGUG00000002578	2	48233593	48237053	AGR2	anterior gradient 2 homolog (Xenopus laevis) [Source:HGNC Symbol;Acc:328]
ENSTGUG00000002579	Z	47610491	47656398	ANKRD55	ankyrin repeat domain 55 [Source:HGNC Symbol;Acc:25681]
ENSTGUG00000002580	2	48263493	48270109	AGR3	anterior gradient 3 homolog (Xenopus laevis) [Source:HGNC Symbol;Acc:24167]
ENSTGUG00000002585	2	48432353	48490513	AHR	aryl hydrocarbon receptor [Source:HGNC Symbol;Acc:348]
ENSTGUG00000002587	4A	5314283	5317421	GPR174	G protein-coupled receptor 174 [Source:HGNC Symbol;Acc:30245]
ENSTGUG00000002588	4A	5375617	5376663	LPAR4	lysophosphatidic acid receptor 4 [Source:HGNC Symbol;Acc:4478]
ENSTGUG00000002590	4A	5421744	5422373		Uncharacterized protein [Source:UniProtKB/TrEMBL;Acc:H0YWI9]
ENSTGUG00000002599	17	1196984	1246200
ENSTGUG00000002606	21	2175909	2184327	PLEKHG5	pleckstrin homology domain containing, family G (with RhoGef domain) member 5 [Source:HGNC Symbol;Acc:29105]
ENSTGUG00000002607	Z	48025433	48044258	GPBP1	GC-rich promoter binding protein 1 [Source:HGNC Symbol;Acc:29520]
ENSTGUG00000002609	Z	48505820	48510830	PLK2	polo-like kinase 2 [Source:HGNC Symbol;Acc:19699]
ENSTGUG00000002613	2	48998982	49135771	HDAC9	histone deacetylase 9 [Source:HGNC Symbol;Acc:14065]
ENSTGUG00000002614	3	7946379	8119186	TTC7A	tetratricopeptide repeat domain 7A [Source:HGNC Symbol;Acc:19750]
ENSTGUG00000002617	17	1282199	1290655	BSPRY	B-box and SPRY domain containing [Source:HGNC Symbol;Acc:18232]
ENSTGUG00000002619	1A	10137192	10156980		Uncharacterized protein [Source:UniProtKB/TrEMBL;Acc:H0YWN0]
ENSTGUG00000002620	17	1294712	1301038		Uncharacterized protein [Source:UniProtKB/TrEMBL;Acc:H0YWL9]
ENSTGUG00000002626	Z	48575972	48680427	RAB3C	RAB3C, member RAS oncogene family [Source:HGNC Symbol;Acc:30269]
ENSTGUG00000002630	Z	48721267	48819939	PDE4D	phosphodiesterase 4D, cAMP-specific [Source:HGNC Symbol;Acc:8783]
ENSTGUG00000002632	4A	5553341	5558993	ARR3	arrestin 3, retinal (X-arrestin) [Source:HGNC Symbol;Acc:710]
ENSTGUG00000002646	3	8500556	8529750	SUSD4	sushi domain containing 4 [Source:HGNC Symbol;Acc:25470]
ENSTGUG00000002647	2	49512503	49529804	TMEM196	transmembrane protein 196 [Source:HGNC Symbol;Acc:22431]
ENSTGUG00000002649	2	49660518	49671505	MACC1	metastasis associated in colon cancer 1 [Source:HGNC Symbol;Acc:30215]
ENSTGUG00000002657	2	49839722	49871249		Uncharacterized protein [Source:UniProtKB/TrEMBL;Acc:H0YWS9]
ENSTGUG00000002659	27	2519576	2532676	PTRF	polymerase I and transcript release factor [Source:HGNC Symbol;Acc:9688]
ENSTGUG00000002662	4	12186944	12189841		Uncharacterized protein [Source:UniProtKB/TrEMBL;Acc:H0YWR1]
ENSTGUG00000002677	27	2572030	2574961	NAGLU	N-acetylglucosaminidase, alpha [Source:HGNC Symbol;Acc:7632]
ENSTGUG00000002679	2	49932404	49933343	SP8	Sp8 transcription factor [Source:HGNC Symbol;Acc:19196]
ENSTGUG00000002681	Z	49307584	49318849	ELOVL7	ELOVL fatty acid elongase 7 [Source:HGNC Symbol;Acc:26292]
ENSTGUG00000002682	27	2576026	2577080	HSD17B1	hydroxysteroid (17-beta) dehydrogenase 1 [Source:HGNC Symbol;Acc:5210]
ENSTGUG00000002683	4A	5615636	5617870		Uncharacterized protein [Source:UniProtKB/TrEMBL;Acc:H0YWT4]
ENSTGUG00000002700	2	50457347	50588268	RAPGEF5	Rap guanine nucleotide exchange factor (GEF) 5 [Source:HGNC Symbol;Acc:16862]
ENSTGUG00000002706	4A	6287747	6296606	STARD8	StAR-related lipid transfer (START) domain containing 8 [Source:HGNC Symbol;Acc:19161]
ENSTGUG00000002708	3	9399459	9401312	HLX	H2.0-like homeobox [Source:HGNC Symbol;Acc:4978]
ENSTGUG00000002714	4	12681923	12749593	HHIP	hedgehog interacting protein [Source:HGNC Symbol;Acc:14866]
ENSTGUG00000002723	2	50519691	50524459		Uncharacterized protein [Source:UniProtKB/TrEMBL;Acc:H0YWX5]
ENSTGUG00000002724	2	50534132	50607140		Uncharacterized protein [Source:UniProtKB/TrEMBL;Acc:H0YWX6]
ENSTGUG00000002725	2	50712002	50714847	IL6	interleukin 6 (interferon, beta 2) [Source:HGNC Symbol;Acc:6018]
ENSTGUG00000002726	4	12931578	12975358	AFF1	AF4/FMR2 family, member 1 [Source:HGNC Symbol;Acc:7135]
ENSTGUG00000002735	27	2609963	2615943	CNTNAP1	contactin associated protein 1 [Source:HGNC Symbol;Acc:8011]
ENSTGUG00000002736	17	1573761	1621617	NSMF	NMDA receptor synaptonuclear signaling and neuronal migration factor [Source:HGNC Symbol;Acc:29843]
ENSTGUG00000002742	4	13012807	13017154		Uncharacterized protein [Source:UniProtKB/TrEMBL;Acc:H0YWZ6]
ENSTGUG00000002743	21	2575885	2600893	TP73	tumor protein p73 [Source:HGNC Symbol;Acc:12003]
ENSTGUG00000002745	4	13028606	13105821		Uncharacterized protein [Source:UniProtKB/TrEMBL;Acc:H0YX01]
ENSTGUG00000002750	4	13158992	13298023	MAPK10	mitogen-activated protein kinase 10 [Source:HGNC Symbol;Acc:6872]
ENSTGUG00000002760	4A	6416086	6447982	Q2VP86_TAEGU	androgen receptor [Source:RefSeq peptide;Acc:NP_001070156]
ENSTGUG00000002761	4	13334247	13455170	ARHGAP24	Rho GTPase activating protein 24 [Source:HGNC Symbol;Acc:25361]
ENSTGUG00000002767	17	1676194	1677465	TOR4A	torsin family 4, member A [Source:HGNC Symbol;Acc:25981]
ENSTGUG00000002771	21	2690615	2717229	MEGF6	multiple EGF-like-domains 6 [Source:HGNC Symbol;Acc:3232]
ENSTGUG00000002783	Z	50528150	50559240	RGS7BP	regulator of G-protein signaling 7 binding protein [Source:HGNC Symbol;Acc:23271]
ENSTGUG00000002791	4A	6520208	6525773		Uncharacterized protein [Source:UniProtKB/TrEMBL;Acc:H0YX44]
ENSTGUG00000002793	4A	6579293	6597288		Uncharacterized protein [Source:UniProtKB/TrEMBL;Acc:H0YX55]
ENSTGUG00000002803	2	51111820	51114466	CCDC126	coiled-coil domain containing 126 [Source:HGNC Symbol;Acc:22398]
ENSTGUG00000002806	2	51122169	51130042	FAM221A	family with sequence similarity 221, member A [Source:HGNC Symbol;Acc:27977]
ENSTGUG00000002809	17	1850441	1855771		Glutamine synthetase [Source:UniProtKB/TrEMBL;Acc:H0YX64]
ENSTGUG00000002810	2	51270825	51283707	NPY	neuropeptide Y [Source:HGNC Symbol;Acc:7955]
ENSTGUG00000002816	4A	6622552	6623564		Uncharacterized protein [Source:UniProtKB/TrEMBL;Acc:H0YX72]
ENSTGUG00000002817	27	2667103	2675344		Amine oxidase [Source:UniProtKB/TrEMBL;Acc:H0YX82]
ENSTGUG00000002831	27	2693116	2695322		Uncharacterized protein [Source:UniProtKB/TrEMBL;Acc:H0YX91]
ENSTGUG00000002838	21	3266289	3288680		Uncharacterized protein [Source:UniProtKB/TrEMBL;Acc:H0YXD1]
ENSTGUG00000002843	3	10586311	10671090	SPATA17	spermatogenesis associated 17 [Source:HGNC Symbol;Acc:25184]
ENSTGUG00000002863	4A	6927546	6931214	FHL1	four and a half LIM domains 1 [Source:HGNC Symbol;Acc:3702]
ENSTGUG00000002872	4	13781580	13801814	PRKG2	protein kinase, cGMP-dependent, type II [Source:HGNC Symbol;Acc:9416]
ENSTGUG00000002878	18	14672	15955	KCNJ2	potassium inwardly-rectifying channel, subfamily J, member 2 [Source:HGNC Symbol;Acc:6263]
ENSTGUG00000002879	4	13817672	13830564	RASGEF1B	RasGEF domain family, member 1B [Source:HGNC Symbol;Acc:24881]
ENSTGUG00000002889	2	52350267	52398608	SKAP2	src kinase associated phosphoprotein 2 [Source:HGNC Symbol;Acc:15687]
ENSTGUG00000002898	2	52550411	52551223
ENSTGUG00000002902	2	52562758	52565510	HOXA3	homeobox A3 [Source:HGNC Symbol;Acc:5104]
ENSTGUG00000002903	21	3342107	3352609		Uncharacterized protein [Source:UniProtKB/TrEMBL;Acc:H0YXH2]
ENSTGUG00000002904	7	689928	766483		Uncharacterized protein [Source:UniProtKB/TrEMBL;Acc:H0YXJ9]
ENSTGUG00000002905	2	52583050	52584502	HOXA4	homeobox A4 [Source:HGNC Symbol;Acc:5105]
ENSTGUG00000002906	2	52596982	52598780	HOXA5	homeobox A5 [Source:HGNC Symbol;Acc:5106]
ENSTGUG00000002913	2	52600825	52602843	HOXA6	homeobox A6 [Source:HGNC Symbol;Acc:5107]
ENSTGUG00000002915	21	3357561	3391687	PLCH2	phospholipase C, eta 2 [Source:HGNC Symbol;Acc:29037]
ENSTGUG00000002916	3	12162668	12229282		Uncharacterized protein [Source:UniProtKB/TrEMBL;Acc:H0YXK8]
ENSTGUG00000002917	2	52610517	52612212	HOXA7	homeobox A7 [Source:HGNC Symbol;Acc:5108]
ENSTGUG00000002921	2	52621121	52622902		Uncharacterized protein [Source:UniProtKB/TrEMBL;Acc:H0YXI1]
ENSTGUG00000002922	27	2826465	2853906	ETV4	ets variant 4 [Source:HGNC Symbol;Acc:3493]
ENSTGUG00000002925	2	52641989	52644396
ENSTGUG00000002927	2	52662226	52662645
ENSTGUG00000002937	18	991544	994470	BTBD17	BTB (POZ) domain containing 17 [Source:HGNC Symbol;Acc:33758]
ENSTGUG00000002945	27	2898937	2903416	SOST	sclerostin [Source:HGNC Symbol;Acc:13771]
ENSTGUG00000002952	4A	7185385	7199590	HPRT1	hypoxanthine phosphoribosyltransferase 1 [Source:HGNC Symbol;Acc:5157]
ENSTGUG00000002955	Z	51520471	51587601	MAST4	microtubule associated serine/threonine kinase family member 4 [Source:HGNC Symbol;Acc:19037]
ENSTGUG00000002963	4	16279297	16285280
ENSTGUG00000002964	4	16294517	16295949
ENSTGUG00000002966	21	3764543	3778087	GABRD	gamma-aminobutyric acid (GABA) A receptor, delta [Source:HGNC Symbol;Acc:4084]
ENSTGUG00000002973	4A	7302210	7414714	GPC3	glypican 3 [Source:HGNC Symbol;Acc:4451]
ENSTGUG00000002982	Z	51903830	51955843	PIK3R1	phosphoinositide-3-kinase, regulatory subunit 1 (alpha) [Source:HGNC Symbol;Acc:8979]
ENSTGUG00000002988	20	125600	127753		Uncharacterized protein [Source:UniProtKB/TrEMBL;Acc:H0YXQ6]
ENSTGUG00000002991	20	136140	152488		Uncharacterized protein [Source:UniProtKB/TrEMBL;Acc:H0YXR6]
ENSTGUG00000003001	27	3020071	3021460	TRDC	T cell receptor delta constant [Source:HGNC Symbol;Acc:12253]
ENSTGUG00000003012	1A	13214607	13244797	CDHR3	cadherin-related family member 3 [Source:HGNC Symbol;Acc:26308]
ENSTGUG00000003015	2	54001109	54039698	COLQ	collagen-like tail subunit (single strand of homotrimer) of asymmetric acetylcholinesterase [Source:HGNC Symbol;Acc:2226]
ENSTGUG00000003017	4A	7895974	7905795	FRMD7	FERM domain containing 7 [Source:HGNC Symbol;Acc:8079]
ENSTGUG00000003050	3	12987640	12991192	ATF3	activating transcription factor 3 [Source:HGNC Symbol;Acc:785]
ENSTGUG00000003062	18	1311661	1319551		Uncharacterized protein [Source:UniProtKB/TrEMBL;Acc:H0YXY1]
ENSTGUG00000003067	18	1338798	1339241		Uncharacterized protein [Source:UniProtKB/TrEMBL;Acc:H0YXY3]
ENSTGUG00000003068	1A	13537061	13609963	PRKAR2B	protein kinase, cAMP-dependent, regulatory, type II, beta [Source:HGNC Symbol;Acc:9392]
ENSTGUG00000003069	18	1341444	1351954
ENSTGUG00000003075	Z	52186586	52187188
ENSTGUG00000003076	21	4033775	4046788		Uncharacterized protein [Source:UniProtKB/TrEMBL;Acc:H0YXZ3]
ENSTGUG00000003080	21	4057916	4063612		Uncharacterized protein [Source:UniProtKB/TrEMBL;Acc:H0YXZ4]
ENSTGUG00000003081	21	4096042	4099402	TMEM240	transmembrane protein 240 [Source:HGNC Symbol;Acc:25186]
ENSTGUG00000003094	4A	8095692	8096567	AGTR2	angiotensin II receptor, type 2 [Source:HGNC Symbol;Acc:338]
ENSTGUG00000003099	4A	8132532	8146485	SLC6A14	solute carrier family 6 (amino acid transporter), member 14 [Source:HGNC Symbol;Acc:11047]
ENSTGUG00000003102	7	1293929	1307651		Uncharacterized protein [Source:UniProtKB/TrEMBL;Acc:H0YY65]
ENSTGUG00000003106	21	4138994	4142757		Uncharacterized protein [Source:UniProtKB/TrEMBL;Acc:H0YY21]
ENSTGUG00000003108	21	4142766	4152840		Uncharacterized protein [Source:UniProtKB/TrEMBL;Acc:H0YY23]
ENSTGUG00000003115	2	54332663	54358579	GALNT15	UDP-N-acetyl-alpha-D-galactosamine:polypeptide N-acetylgalactosaminyltransferase 15 [Source:HGNC Symbol;Acc:21531]
ENSTGUG00000003121	4A	8160003	8162206	FAM162A	family with sequence similarity 162, member A [Source:HGNC Symbol;Acc:17865]
ENSTGUG00000003122	27	3437094	3456889		Integrin beta [Source:UniProtKB/TrEMBL;Acc:H0YY94]
ENSTGUG00000003133	1A	13854807	13875035	SLC26A4	solute carrier family 26, member 4 [Source:HGNC Symbol;Acc:8818]
ENSTGUG00000003144	4	18465419	18493889	HPGDS	hematopoietic prostaglandin D synthase [Source:HGNC Symbol;Acc:17890]
ENSTGUG00000003145	2	54501860	54513606		Uncharacterized protein [Source:UniProtKB/TrEMBL;Acc:H0YY67]
ENSTGUG00000003149	18	1442104	1445251	CBX4	chromobox homolog 4 [Source:HGNC Symbol;Acc:1554]
ENSTGUG00000003156	18	1463425	1465062	CBX8	chromobox homolog 8 [Source:HGNC Symbol;Acc:15962]
ENSTGUG00000003158	4	18708030	18732559	PDLIM5	PDZ and LIM domain 5 [Source:HGNC Symbol;Acc:17468]
ENSTGUG00000003166	18	1479287	1481601	ENPP7	ectonucleotide pyrophosphatase/phosphodiesterase 7 [Source:HGNC Symbol;Acc:23764]
ENSTGUG00000003169	3	13420932	13429186	RD3	retinal degeneration 3 [Source:HGNC Symbol;Acc:19689]
ENSTGUG00000003170	17	2499605	2550278	DFNB31	deafness, autosomal recessive 31 [Source:HGNC Symbol;Acc:16361]
ENSTGUG00000003178	19	305059	310729	TRIM68	tripartite motif containing 68 [Source:HGNC Symbol;Acc:21161]
ENSTGUG00000003181	1A	13894702	13907709		Uncharacterized protein [Source:UniProtKB/TrEMBL;Acc:H0YYE4]
ENSTGUG00000003185	17	2587832	2593322	C9orf91	chromosome 9 open reading frame 91 [Source:HGNC Symbol;Acc:24513]
ENSTGUG00000003190	17	2666413	2681445	TNFSF15	tumor necrosis factor (ligand) superfamily, member 15 [Source:HGNC Symbol;Acc:11931]
ENSTGUG00000003196	17	2727006	2741576	TNFSF8	tumor necrosis factor (ligand) superfamily, member 8 [Source:HGNC Symbol;Acc:11938]
ENSTGUG00000003203	Z	52833816	52952642	FRMD3	FERM domain containing 3 [Source:HGNC Symbol;Acc:24125]
ENSTGUG00000003204	18	1589531	1594019		Uncharacterized protein [Source:UniProtKB/TrEMBL;Acc:H0YYB8]
ENSTGUG00000003206	4	19035187	19126466	UNC5C	unc-5 homolog C (C. elegans) [Source:HGNC Symbol;Acc:12569]
ENSTGUG00000003208	19	331121	332205
ENSTGUG00000003210	19	351803	364898	LPO	lactoperoxidase [Source:HGNC Symbol;Acc:6678]
ENSTGUG00000003211	2	55678943	55801696	KCNH8	potassium voltage-gated channel, subfamily H (eag-related), member 8 [Source:HGNC Symbol;Acc:18864]
ENSTGUG00000003215	27	4044422	4069275		Uncharacterized protein [Source:UniProtKB/TrEMBL;Acc:H0YYD3]
ENSTGUG00000003216	Z	52995870	53024348	RASEF	RAS and EF-hand domain containing [Source:HGNC Symbol;Acc:26464]
ENSTGUG00000003222	3	13895532	13899352	SERTAD4	SERTA domain containing 4 [Source:HGNC Symbol;Acc:25236]
ENSTGUG00000003223	2	55877626	55890544	EFHB	EF-hand domain family, member B [Source:HGNC Symbol;Acc:26330]
ENSTGUG00000003228	4A	8551524	8556339	IL13RA1	interleukin 13 receptor, alpha 1 [Source:HGNC Symbol;Acc:5974]
ENSTGUG00000003232	3	14041331	14056579	DIEXF	digestive organ expansion factor homolog (zebrafish) [Source:HGNC Symbol;Acc:28440]
ENSTGUG00000003239	19	368590	373672		Uncharacterized protein [Source:UniProtKB/TrEMBL;Acc:H0YYG4]
ENSTGUG00000003240	4A	8593712	8684267	NRK	Nik related kinase [Source:HGNC Symbol;Acc:25391]
ENSTGUG00000003242	14	435125	435393
ENSTGUG00000003252	21	4433659	4435762	MASP2	mannan-binding lectin serine peptidase 2 [Source:HGNC Symbol;Acc:6902]
ENSTGUG00000003257	1A	13961424	14003431
ENSTGUG00000003260	17	3229351	3405322	PAPPA	pregnancy-associated plasma protein A, pappalysin 1 [Source:HGNC Symbol;Acc:8602]
ENSTGUG00000003263	7	1969059	1997921		Uncharacterized protein [Source:UniProtKB/TrEMBL;Acc:H0YYL1]
ENSTGUG00000003264	Z	54049308	54144138	TLE4	transducin-like enhancer of split 4 (E(sp1) homolog, Drosophila) [Source:HGNC Symbol;Acc:11840]
ENSTGUG00000003266	21	4690432	4697464		Uncharacterized protein [Source:UniProtKB/TrEMBL;Acc:H0YYI2]
ENSTGUG00000003269	21	4720176	4729389		Uncharacterized protein [Source:UniProtKB/TrEMBL;Acc:H0YYI7]
ENSTGUG00000003270	22	12852	17960	ZMIZ2	zinc finger, MIZ-type containing 2 [Source:HGNC Symbol;Acc:22229]
ENSTGUG00000003274	14	742855	744494		Uncharacterized protein [Source:UniProtKB/TrEMBL;Acc:H0YYJ0]
ENSTGUG00000003275	14	744735	754994	ANKFN1	ankyrin-repeat and fibronectin type III domain containing 1 [Source:HGNC Symbol;Acc:26766]
ENSTGUG00000003279	2	56372682	56508457	ZNF385D	zinc finger protein 385D [Source:HGNC Symbol;Acc:26191]
ENSTGUG00000003292	4A	9198406	9215146	LONRF3	LON peptidase N-terminal domain and ring finger 3 [Source:HGNC Symbol;Acc:21152]
ENSTGUG00000003314	19	566990	589948	MTMR4	myotubularin related protein 4 [Source:HGNC Symbol;Acc:7452]
ENSTGUG00000003322	2	57338413	57348657	NKIRAS1	NFKB inhibitor interacting Ras-like 1 [Source:HGNC Symbol;Acc:17899]
ENSTGUG00000003342	17	3832617	3836293	TLR4	toll-like receptor 4 precursor [Source:RefSeq peptide;Acc:NP_001135926]
ENSTGUG00000003355	19	628733	629362	CLDN4	claudin 4 [Source:HGNC Symbol;Acc:2046]
ENSTGUG00000003362	8	357601	358154
ENSTGUG00000003363	8	392857	394116		Uncharacterized protein [Source:UniProtKB/TrEMBL;Acc:H0YYU6]
ENSTGUG00000003374	2	57954768	58044977	Q5UK74_TAEGU	Uncharacterized protein [Source:UniProtKB/TrEMBL;Acc:H0YYW9]
ENSTGUG00000003378	3	14404357	14404455		Uncharacterized protein [Source:UniProtKB/TrEMBL;Acc:H0YYU3]
ENSTGUG00000003386	7	2171007	2191481	COL6A2	collagen, type VI, alpha 2 [Source:HGNC Symbol;Acc:2212]
ENSTGUG00000003398	17	5138627	5267364	COL27A1	collagen, type XXVII, alpha 1 [Source:HGNC Symbol;Acc:22986]
ENSTGUG00000003404	14	1162800	1164263	FAM195A	family with sequence similarity 195, member A [Source:HGNC Symbol;Acc:14142]
ENSTGUG00000003407	4	20492473	20517860
ENSTGUG00000003416	6	56094	410584		Uncharacterized protein [Source:UniProtKB/TrEMBL;Acc:H0YZ17]
ENSTGUG00000003418	22	67393	75128	SLC20A1	solute carrier family 20 (phosphate transporter), member 1 [Source:HGNC Symbol;Acc:10946]
ENSTGUG00000003421	7	2194244	2194444		Uncharacterized protein [Source:UniProtKB/TrEMBL;Acc:H0YYY7]
ENSTGUG00000003424	19	764504	764614		Uncharacterized protein [Source:UniProtKB/TrEMBL;Acc:H0YYZ1]
ENSTGUG00000003434	14	1285810	1293494	NHLRC4	NHL repeat containing 4 [Source:HGNC Symbol;Acc:26700]
ENSTGUG00000003436	14	1308791	1310087	C16orf11	chromosome 16 open reading frame 11 [Source:HGNC Symbol;Acc:14139]
ENSTGUG00000003440	4A	9443728	9446180	AKAP14	A kinase (PRKA) anchor protein 14 [Source:HGNC Symbol;Acc:24061]
ENSTGUG00000003447	4A	9468240	9487089	TMEM255A	transmembrane protein 255A [Source:HGNC Symbol;Acc:26086]
ENSTGUG00000003464	22	112126	120186	CAMK2B	calcium/calmodulin-dependent protein kinase II beta [Source:HGNC Symbol;Acc:1461]
ENSTGUG00000003466	8	2053809	2058410	PTGS2	prostaglandin-endoperoxide synthase 2 (prostaglandin G/H synthase and cyclooxygenase) [Source:HGNC Symbol;Acc:9605]
ENSTGUG00000003467	4	20579331	20590807	DAPP1	dual adaptor of phosphotyrosine and 3-phosphoinositides [Source:HGNC Symbol;Acc:16500]
ENSTGUG00000003469	10	599784	604994	CHRNA3	cholinergic receptor, nicotinic, alpha 3 (neuronal) [Source:HGNC Symbol;Acc:1957]
ENSTGUG00000003471	6	1267217	1275364	DNAJC12	DnaJ (Hsp40) homolog, subfamily C, member 12 [Source:HGNC Symbol;Acc:28908]
ENSTGUG00000003476	14	1459511	1500130	SEC14L5	SEC14-like 5 (S. cerevisiae) [Source:HGNC Symbol;Acc:29032]
ENSTGUG00000003478	1A	14568225	14614761		Uncharacterized protein [Source:UniProtKB/TrEMBL;Acc:H0YZ95]
ENSTGUG00000003490	22	130183	236222	GCK	glucokinase (hexokinase 4) [Source:HGNC Symbol;Acc:4195]
ENSTGUG00000003495	7	2269546	2270239	YBEY	ybeY metallopeptidase (putative) [Source:HGNC Symbol;Acc:1299]
ENSTGUG00000003499	17	5272197	5273877		Uncharacterized protein [Source:UniProtKB/TrEMBL;Acc:H0YZ67]
ENSTGUG00000003500	14	1509141	1681321		Uncharacterized protein [Source:UniProtKB/TrEMBL;Acc:H0YZ70]
ENSTGUG00000003506	14	1583009	1602175	PPL	periplakin [Source:HGNC Symbol;Acc:9273]
ENSTGUG00000003509	20	1360326	1435566		Uncharacterized protein [Source:UniProtKB/TrEMBL;Acc:H0YZ79]
ENSTGUG00000003518	Z	55378669	55389978		Uncharacterized protein [Source:UniProtKB/TrEMBL;Acc:H0YZA0]
ENSTGUG00000003524	4	20641265	20644385		Uncharacterized protein [Source:UniProtKB/TrEMBL;Acc:H0YZ86]
ENSTGUG00000003529	19	3023676	3024164		Uncharacterized protein [Source:UniProtKB/TrEMBL;Acc:H0YZ99]
ENSTGUG00000003531	10	816325	871882	C15orf27	chromosome 15 open reading frame 27 [Source:HGNC Symbol;Acc:26763]
ENSTGUG00000003532	1A	14682120	14748158		Uncharacterized protein [Source:UniProtKB/TrEMBL;Acc:H0YZF9]
ENSTGUG00000003537	12	18203	26084		Uncharacterized protein [Source:UniProtKB/TrEMBL;Acc:H0YZ98]
ENSTGUG00000003544	2	58426369	58427148	B5FYS8_TAEGU	leucine rich repeat containing 3B precursor [Source:RefSeq peptide;Acc:NP_001232806]
ENSTGUG00000003551	22	135667	136006		Uncharacterized protein [Source:UniProtKB/TrEMBL;Acc:H0YZB4]
ENSTGUG00000003557	2	58836319	58838865	EOMES	eomesodermin [Source:HGNC Symbol;Acc:3372]
ENSTGUG00000003558	6	1364671	1405658		Uncharacterized protein [Source:UniProtKB/TrEMBL;Acc:H0YZE6]
ENSTGUG00000003559	17	5383752	5387428	AK1	adenylate kinase 1 [Source:HGNC Symbol;Acc:361]
ENSTGUG00000003563	4A	10072724	10184428		Uncharacterized protein [Source:UniProtKB/TrEMBL;Acc:H0YZP9]
ENSTGUG00000003565	Z	55507223	55610018	THBS4	thrombospondin 4 [Source:HGNC Symbol;Acc:11788]
ENSTGUG00000003570	17	5389207	5400519	ENG	endoglin [Source:HGNC Symbol;Acc:3349]
ENSTGUG00000003579	4	21186853	21229422		Uncharacterized protein [Source:UniProtKB/TrEMBL;Acc:H0YZE3]
ENSTGUG00000003581	4	21285600	21298393		Uncharacterized protein [Source:UniProtKB/TrEMBL;Acc:H0YZE7]
ENSTGUG00000003584	6	1415797	1416252	ATOH7	atonal homolog 7 (Drosophila) [Source:HGNC Symbol;Acc:13907]
ENSTGUG00000003585	4	21339212	21355290	SLC39A8	solute carrier family 39 (zinc transporter), member 8 [Source:HGNC Symbol;Acc:20862]
ENSTGUG00000003586	6	1433873	1446566	PBLD	phenazine biosynthesis-like protein domain containing [Source:HGNC Symbol;Acc:23301]
ENSTGUG00000003588	18	1795399	1800586	NOTUM	notum pectinacetylesterase homolog (Drosophila) [Source:HGNC Symbol;Acc:27106]
ENSTGUG00000003590	2	60123444	60183464	TGFBR2	transforming growth factor, beta receptor II (70/80kDa) [Source:HGNC Symbol;Acc:11773]
ENSTGUG00000003594	20	1640652	1643697	GDF5	growth differentiation factor 5 [Source:HGNC Symbol;Acc:4220]
ENSTGUG00000003595	4	21412363	21459603	NFKB1	nuclear factor of kappa light polypeptide gene enhancer in B-cells 1 [Source:HGNC Symbol;Acc:7794]
ENSTGUG00000003607	8	2201409	2217092	PRG4	proteoglycan 4 [Source:HGNC Symbol;Acc:9364]
ENSTGUG00000003617	8	2241877	2382093	HMCN1	hemicentin 1 [Source:HGNC Symbol;Acc:19194]
ENSTGUG00000003618	12	226538	354522	SUSD3	sushi domain containing 3 [Source:HGNC Symbol;Acc:28391]
ENSTGUG00000003628	7	2756467	2846218	IQCA1	IQ motif containing with AAA domain 1 [Source:HGNC Symbol;Acc:26195]
ENSTGUG00000003630	22	176500	180650	RETSAT	retinol saturase (all-trans-retinol 13,14-reductase) [Source:HGNC Symbol;Acc:25991]
ENSTGUG00000003634	Z	55623395	55652835	CMYA5	cardiomyopathy associated 5 [Source:HGNC Symbol;Acc:14305]
ENSTGUG00000003652	21	5053041	5070397	PIK3CD	phosphatidylinositol-4,5-bisphosphate 3-kinase, catalytic subunit delta [Source:HGNC Symbol;Acc:8977]
ENSTGUG00000003659	10	1102906	1133926	PSTPIP1	proline-serine-threonine phosphatase interacting protein 1 [Source:HGNC Symbol;Acc:9580]
ENSTGUG00000003669	22	209818	214730	ADD2	adducin 2 (beta) [Source:HGNC Symbol;Acc:244]
ENSTGUG00000003675	25	245970	248637	RAB25	RAB25, member RAS oncogene family [Source:HGNC Symbol;Acc:18238]
ENSTGUG00000003676	3	16497651	16514535	ABCG5	ATP-binding cassette, sub-family G (WHITE), member 5 [Source:HGNC Symbol;Acc:13886]
ENSTGUG00000003678	1A	15004924	15176233	CELSR1	cadherin, EGF LAG seven-pass G-type receptor 1 [Source:HGNC Symbol;Acc:1850]
ENSTGUG00000003680	25	252514	253924		Uncharacterized protein [Source:UniProtKB/TrEMBL;Acc:H0YZR0]
ENSTGUG00000003684	2	60701898	60740011	CMTM8	CKLF-like MARVEL transmembrane domain containing 8 [Source:HGNC Symbol;Acc:19179]
ENSTGUG00000003695	25	310005	313100	SEMA4A	sema domain, immunoglobulin domain (Ig), transmembrane domain (TM) and short cytoplasmic domain, (semaphorin) 4A [Source:HGNC Symbol;Acc:10729]
ENSTGUG00000003699	14	1779498	1782269	MSS51	MSS51 mitochondrial translational activator [Source:HGNC Symbol;Acc:21000]
ENSTGUG00000003703	10	1454331	1456172	LINGO1	leucine rich repeat and Ig domain containing 1 [Source:HGNC Symbol;Acc:21205]
ENSTGUG00000003705	14	1794683	1797655	2012-09-01	septin 12 [Source:HGNC Symbol;Acc:26348]
ENSTGUG00000003708	10	1693191	1705003
ENSTGUG00000003710	4	21578377	21592842
ENSTGUG00000003711	Z	55754595	55821210	HOMER1	homer homolog 1 (Drosophila) [Source:HGNC Symbol;Acc:17512]
ENSTGUG00000003716	3	16517165	16527670	ABCG8	ATP-binding cassette, sub-family G (WHITE), member 8 [Source:HGNC Symbol;Acc:13887]
ENSTGUG00000003728	12	711272	716856	BARX1	BARX homeobox 1 [Source:HGNC Symbol;Acc:955]
ENSTGUG00000003733	1A	15274420	15314506		Uncharacterized protein [Source:UniProtKB/TrEMBL;Acc:H0YZZ1]
ENSTGUG00000003734	22	260114	269402	LOC100190012	putative annexin A4 variant 2 [Source:RefSeq peptide;Acc:NP_001232235]
ENSTGUG00000003767	20	2576093	2607252	NECAB3	N-terminal EF-hand calcium binding protein 3 [Source:HGNC Symbol;Acc:15851]
ENSTGUG00000003768	17	5532237	5572254	DNM1	dynamin 1 [Source:HGNC Symbol;Acc:2972]
ENSTGUG00000003771	21	5254542	5262698	GPR157	G protein-coupled receptor 157 [Source:HGNC Symbol;Acc:23687]
ENSTGUG00000003773	1A	15442203	15482068	CERK	ceramide kinase [Source:HGNC Symbol;Acc:19256]
ENSTGUG00000003775	20	2608572	2608700		Uncharacterized protein [Source:UniProtKB/TrEMBL;Acc:H0YZZ4]
ENSTGUG00000003777	21	5268313	5275398
ENSTGUG00000003779	4	21937308	21955296	CXXC4	CXXC finger protein 4 [Source:HGNC Symbol;Acc:24593]
ENSTGUG00000003789	14	1993631	1995006	SBK1	SH3-binding domain kinase 1 [Source:HGNC Symbol;Acc:17699]
ENSTGUG00000003807	6	1666722	1669119	STOX1	storkhead box 1 [Source:HGNC Symbol;Acc:23508]
ENSTGUG00000003809	2	61032171	61047301	TOPAZ1	testis and ovary specific PAZ domain containing 1 [Source:HGNC Symbol;Acc:24746]
ENSTGUG00000003810	6	1678484	1689124		Uncharacterized protein [Source:UniProtKB/TrEMBL;Acc:H0Z082]
ENSTGUG00000003812	4	22297765	22308514		Uncharacterized protein [Source:UniProtKB/TrEMBL;Acc:H0Z036]
ENSTGUG00000003815	8	2722757	2824973	C1orf21	chromosome 1 open reading frame 21 [Source:HGNC Symbol;Acc:15494]
ENSTGUG00000003823	12	1160765	1214049		Uncharacterized protein [Source:UniProtKB/TrEMBL;Acc:H0Z090]
ENSTGUG00000003827	1A	18014673	18016772		Uncharacterized protein [Source:UniProtKB/TrEMBL;Acc:H0Z055]
ENSTGUG00000003843	3	16811199	17012834	CAMKMT	calmodulin-lysine N-methyltransferase [Source:HGNC Symbol;Acc:26276]
ENSTGUG00000003847	21	5276732	5478524	CA6	carbonic anhydrase VI [Source:HGNC Symbol;Acc:1380]
ENSTGUG00000003849	17	5622735	5625915	CI016_TAEGU	UPF0184 protein C9orf16 homolog [Source:UniProtKB/Swiss-Prot;Acc:B5FY93]
ENSTGUG00000003858	2	61585551	61590846	FAM198A	family with sequence similarity 198, member A [Source:HGNC Symbol;Acc:24485]
ENSTGUG00000003864	3	17137554	17138321	SIX3	SIX homeobox 3 [Source:HGNC Symbol;Acc:10889]
ENSTGUG00000003869	10	1873357	1881384	SCAMP5	secretory carrier membrane protein 5 [Source:HGNC Symbol;Acc:30386]
ENSTGUG00000003870	14	2199785	2208591
ENSTGUG00000003879	7	3463997	3629792	DTX3L	deltex 3-like (Drosophila) [Source:HGNC Symbol;Acc:30323]
ENSTGUG00000003883	20	3190983	3222933	MYH7B	myosin, heavy chain 7B, cardiac muscle, beta [Source:HGNC Symbol;Acc:15906]
ENSTGUG00000003884	7	3481357	3486146	SPP2	secreted phosphoprotein 2, 24kDa [Source:HGNC Symbol;Acc:11256]
ENSTGUG00000003885	6	1722163	1724749	SRGN	serglycin [Source:HGNC Symbol;Acc:9361]
ENSTGUG00000003887	7	3580558	3594485		Uncharacterized protein [Source:UniProtKB/TrEMBL;Acc:H0Z0B6]
ENSTGUG00000003893	8	3055306	3065696	NCF2	neutrophil cytosolic factor 2 [Source:HGNC Symbol;Acc:7661]
ENSTGUG00000003912	10	1907074	1909964	MPI	mannose phosphate isomerase [Source:HGNC Symbol;Acc:7216]
ENSTGUG00000003914	1A	19270288	19305094	IL17REL	interleukin 17 receptor E-like [Source:HGNC Symbol;Acc:33808]
ENSTGUG00000003917	2	61668409	61677144	LOC100190607	uncharacterized protein LOC100190607 [Source:RefSeq peptide;Acc:NP_001232454]
ENSTGUG00000003918	1A	19312636	19326716	MLC1	megalencephalic leukoencephalopathy with subcortical cysts 1 [Source:HGNC Symbol;Acc:17082]
ENSTGUG00000003920	7	3613482	3621755	PARP9	poly (ADP-ribose) polymerase family, member 9 [Source:HGNC Symbol;Acc:24118]
ENSTGUG00000003925	7	3636980	3669797
ENSTGUG00000003931	7	3655139	3656088
ENSTGUG00000003932	6	1774228	1783966	HKDC1	hexokinase domain containing 1 [Source:HGNC Symbol;Acc:23302]
ENSTGUG00000003933	3	17890075	17964436	EPAS1	endothelial PAS domain protein 1 [Source:HGNC Symbol;Acc:3374]
ENSTGUG00000003934	4	22903714	22940695	DKK2	dickkopf 2 homolog (Xenopus laevis) [Source:HGNC Symbol;Acc:2892]
ENSTGUG00000003936	19	3796687	3843288	SPNS2	spinster homolog 2 (Drosophila) [Source:HGNC Symbol;Acc:26992]
ENSTGUG00000003937	17	5682590	5721449
ENSTGUG00000003946	1A	19338815	19343874		Uncharacterized protein [Source:UniProtKB/TrEMBL;Acc:H0Z0G4]
ENSTGUG00000003947	1A	19350589	19363028	MOV10L1	Mov10l1, Moloney leukemia virus 10-like 1, homolog (mouse) [Source:HGNC Symbol;Acc:7201]
ENSTGUG00000003948	7	3689528	3702473		Uncharacterized protein [Source:UniProtKB/TrEMBL;Acc:H0Z0H8]
ENSTGUG00000003950	4A	11650394	11711458		Uncharacterized protein [Source:UniProtKB/TrEMBL;Acc:H0Z0H9]
ENSTGUG00000003953	19	3984909	4008212	SPNS3	spinster homolog 3 (Drosophila) [Source:HGNC Symbol;Acc:28433]
ENSTGUG00000003955	8	3122106	3154418		Uncharacterized protein [Source:UniProtKB/TrEMBL;Acc:H0Z0K2]
ENSTGUG00000003957	1A	19382231	19400539	PANX2	pannexin 2 [Source:HGNC Symbol;Acc:8600]
ENSTGUG00000003973	10	1938430	1940832	CPLX3	complexin 3 [Source:HGNC Symbol;Acc:27652]
ENSTGUG00000003976	1A	19484784	19501021	SELO	selenoprotein O [Source:RefSeq peptide;Acc:NP_001186712]
ENSTGUG00000003977	10	1956118	1959298		Uncharacterized protein [Source:UniProtKB/TrEMBL;Acc:H0Z0M9]
ENSTGUG00000003981	8	3163503	3165607		Uncharacterized protein [Source:UniProtKB/TrEMBL;Acc:H0Z0K4]
ENSTGUG00000003987	7	3766881	3797304		Uncharacterized protein [Source:UniProtKB/TrEMBL;Acc:H0Z0M2]
ENSTGUG00000003995	Z	56780942	56821180	PDE8B	phosphodiesterase 8B [Source:HGNC Symbol;Acc:8794]
ENSTGUG00000004002	2	62028481	62058609		Uncharacterized protein [Source:UniProtKB/TrEMBL;Acc:H0Z0Q0]
ENSTGUG00000004009	6	1861248	1878205		Uncharacterized protein [Source:UniProtKB/TrEMBL;Acc:H0Z0P9]
ENSTGUG00000004016	21	5700507	5709699	PLEKHN1	pleckstrin homology domain containing, family N member 1 [Source:HGNC Symbol;Acc:25284]
ENSTGUG00000004018	19	4090595	4094125	CYB5D2	cytochrome b5 domain containing 2 [Source:HGNC Symbol;Acc:28471]
ENSTGUG00000004025	7	3917797	3961151	SLC12A8	solute carrier family 12 (potassium/chloride transporters), member 8 [Source:HGNC Symbol;Acc:15595]
ENSTGUG00000004032	4A	11793694	11799843		Uncharacterized protein [Source:UniProtKB/TrEMBL;Acc:H0Z0U0]
ENSTGUG00000004042	19	4220440	4243861	ATP2A3	ATPase, Ca++ transporting, ubiquitous [Source:HGNC Symbol;Acc:813]
ENSTGUG00000004043	7	4001743	4015543	HEG1	heart development protein with EGF-like domains 1 [Source:HGNC Symbol;Acc:29227]
ENSTGUG00000004045	10	2102220	2102789	SEMA7A	semaphorin 7A, GPI membrane anchor (John Milton Hagen blood group) [Source:HGNC Symbol;Acc:10741]
ENSTGUG00000004054	Z	56938915	56947642	CRHBP	corticotropin releasing hormone binding protein [Source:HGNC Symbol;Acc:2356]
ENSTGUG00000004055	25	476296	479823	SHE	Src homology 2 domain containing E [Source:HGNC Symbol;Acc:27004]
ENSTGUG00000004060	21	5905338	5908600	TNFRSF4	tumor necrosis factor receptor superfamily, member 4 [Source:HGNC Symbol;Acc:11918]
ENSTGUG00000004074	21	5932948	5938174	FAM132A	family with sequence similarity 132, member A [Source:HGNC Symbol;Acc:32308]
ENSTGUG00000004076	Z	56958821	56960255	S100Z	S100 calcium binding protein Z [Source:HGNC Symbol;Acc:30367]
ENSTGUG00000004078	1A	19627861	19646285	MAPK11	mitogen-activated protein kinase 11 [Source:HGNC Symbol;Acc:6873]
ENSTGUG00000004089	4	23577111	23869009	COL25A1	collagen, type XXV, alpha 1 [Source:HGNC Symbol;Acc:18603]
ENSTGUG00000004091	21	5958264	5967335	SCNN1D	sodium channel, non-voltage-gated 1, delta subunit [Source:HGNC Symbol;Acc:10601]
ENSTGUG00000004098	14	2590379	2598936		Uncharacterized protein [Source:UniProtKB/TrEMBL;Acc:H0Z0X6]
ENSTGUG00000004100	4A	11883397	11922565	COL4A6	collagen, type IV, alpha 6 [Source:HGNC Symbol;Acc:2208]
ENSTGUG00000004102	14	2601986	2603604		Uncharacterized protein [Source:UniProtKB/TrEMBL;Acc:H0Z0Y0]
ENSTGUG00000004105	25	493039	503263	ADAR	adenosine deaminase, RNA-specific [Source:HGNC Symbol;Acc:225]
ENSTGUG00000004114	Z	57181716	57264946	SV2C	synaptic vesicle glycoprotein 2C [Source:HGNC Symbol;Acc:30670]
ENSTGUG00000004124	11	25976	45725		Uncharacterized protein [Source:UniProtKB/TrEMBL;Acc:H0Z101]
ENSTGUG00000004125	25	523372	537540	KCNN3	potassium intermediate/small conductance calcium-activated channel, subfamily N, member 3 [Source:HGNC Symbol;Acc:6292]
ENSTGUG00000004127	11	52089	59785	IRF8	interferon regulatory factor 8 [Source:HGNC Symbol;Acc:5358]
ENSTGUG00000004129	18	2251265	2259404		Uncharacterized protein [Source:UniProtKB/TrEMBL;Acc:H0Z112]
ENSTGUG00000004134	4	23974050	24019953	CCDC109B	coiled-coil domain containing 109B [Source:HGNC Symbol;Acc:26076]
ENSTGUG00000004137	18	2271735	2275999	SLC16A6	solute carrier family 16, member 6 (monocarboxylic acid transporter 7) [Source:HGNC Symbol;Acc:10927]
ENSTGUG00000004150	11	284981	287638	FOXF1	forkhead box F1 [Source:HGNC Symbol;Acc:3809]
ENSTGUG00000004156	18	2331626	2363317		Uncharacterized protein [Source:UniProtKB/TrEMBL;Acc:H0Z177]
ENSTGUG00000004163	11	324456	325922	FOXC2	forkhead box C2 (MFH-1, mesenchyme forkhead 1) [Source:HGNC Symbol;Acc:3801]
ENSTGUG00000004165	19	4261025	4271166		P2X purinoceptor [Source:UniProtKB/TrEMBL;Acc:H0Z167]
ENSTGUG00000004171	4	24045533	24058196	CFI	complement factor I [Source:HGNC Symbol;Acc:5394]
ENSTGUG00000004173	Z	57443052	57444728		Uncharacterized protein [Source:UniProtKB/TrEMBL;Acc:H0Z154]
ENSTGUG00000004174	11	717749	739063		Uncharacterized protein [Source:UniProtKB/TrEMBL;Acc:H0Z168]
ENSTGUG00000004178	Z	57516551	57566387	PIP5K1B	phosphatidylinositol-4-phosphate 5-kinase, type I, beta [Source:HGNC Symbol;Acc:8995]
ENSTGUG00000004181	6	2217382	2218109		Uncharacterized protein [Source:UniProtKB/TrEMBL;Acc:H0Z160]
ENSTGUG00000004184	6	2220161	2368703	CDH23	cadherin-related 23 [Source:HGNC Symbol;Acc:13733]
ENSTGUG00000004188	4	24072789	24082679		Uncharacterized protein [Source:UniProtKB/TrEMBL;Acc:H0Z174]
ENSTGUG00000004199	4	24084181	24094840	LRIT3	leucine-rich repeat, immunoglobulin-like and transmembrane domains 3 [Source:HGNC Symbol;Acc:24783]
ENSTGUG00000004206	4	24116675	24175476	EGF	epidermal growth factor [Source:HGNC Symbol;Acc:3229]
ENSTGUG00000004213	25	554376	556248		Uncharacterized protein [Source:UniProtKB/TrEMBL;Acc:H0Z189]
ENSTGUG00000004224	8	4368597	4391517		Uncharacterized protein [Source:UniProtKB/TrEMBL;Acc:H0Z1B6]
ENSTGUG00000004227	7	4655987	4664353	CCDC14	coiled-coil domain containing 14 [Source:HGNC Symbol;Acc:25766]
ENSTGUG00000004236	17	5868924	5874100	PHYHD1	phytanoyl-CoA dioxygenase domain containing 1 [Source:HGNC Symbol;Acc:23396]
ENSTGUG00000004242	6	2238963	2248471	C10orf54	chromosome 10 open reading frame 54 [Source:HGNC Symbol;Acc:30085]
ENSTGUG00000004248	Z	57678035	57688423	PTPLAD2	protein tyrosine phosphatase-like A domain containing 2 [Source:HGNC Symbol;Acc:20920]
ENSTGUG00000004251	1A	21098196	21109295	GPR37	G protein-coupled receptor 37 (endothelin receptor type B-like) [Source:HGNC Symbol;Acc:4494]
ENSTGUG00000004256	17	5876932	5878491	DOLK	dolichol kinase [Source:HGNC Symbol;Acc:23406]
ENSTGUG00000004269	11	1000595	1022728	ATP2C2	ATPase, Ca++ transporting, type 2C, member 2 [Source:HGNC Symbol;Acc:29103]
ENSTGUG00000004270	1A	21367730	21372510	SPAM1	sperm adhesion molecule 1 (PH-20 hyaluronidase, zona pellucida binding) [Source:HGNC Symbol;Acc:11217]
ENSTGUG00000004272	20	3253386	3266172
ENSTGUG00000004274	4	24444371	24447475	PITX2	paired-like homeodomain 2 [Source:HGNC Symbol;Acc:9005]
ENSTGUG00000004285	14	2847326	2851355	RGS11	regulator of G-protein signaling 11 [Source:HGNC Symbol;Acc:9993]
ENSTGUG00000004290	25	639279	706715
ENSTGUG00000004291	4A	12188742	12201479	ACSL4	acyl-CoA synthetase long-chain family member 4 [Source:HGNC Symbol;Acc:3571]
ENSTGUG00000004293	7	4919426	5082163		Uncharacterized protein [Source:UniProtKB/TrEMBL;Acc:H0Z1K3]
ENSTGUG00000004294	25	665124	669949		Uncharacterized protein [Source:UniProtKB/TrEMBL;Acc:H0Z1H3]
ENSTGUG00000004300	8	4494806	4561818
ENSTGUG00000004318	3	19005024	19068091	ITPKB	inositol-trisphosphate 3-kinase B [Source:HGNC Symbol;Acc:6179]
ENSTGUG00000004321	Z	58068439	58173402	SLC24A2	solute carrier family 24 (sodium/potassium/calcium exchanger), member 2 [Source:HGNC Symbol;Acc:10976]
ENSTGUG00000004325	7	5095172	5129434		Uncharacterized protein [Source:UniProtKB/TrEMBL;Acc:H0Z1L4]
ENSTGUG00000004329	25	946448	950846
ENSTGUG00000004330	6	2775541	2776712		Uncharacterized protein [Source:UniProtKB/TrEMBL;Acc:H1A373]
ENSTGUG00000004342	11	1037380	1051966	WFDC1	WAP four-disulfide core domain 1 [Source:HGNC Symbol;Acc:15466]
ENSTGUG00000004343	11	1113899	1127478	KCNG4	potassium voltage-gated channel, subfamily G, member 4 [Source:HGNC Symbol;Acc:19697]
ENSTGUG00000004358	19	4529949	4697350	EMID1	EMI domain containing 1 [Source:HGNC Symbol;Acc:18036]
ENSTGUG00000004359	4	25227325	25240837	CSGALNACT1	chondroitin sulfate N-acetylgalactosaminyltransferase 1 [Source:HGNC Symbol;Acc:24290]
ENSTGUG00000004363	6	2849909	2855505	NUDT13	nudix (nucleoside diphosphate linked moiety X)-type motif 13 [Source:HGNC Symbol;Acc:18827]
ENSTGUG00000004366	7	5446402	5583697	SEMA5B	sema domain, seven thrombospondin repeats (type 1 and type 1-like), transmembrane domain (TM) and short cytoplasmic domain, (semaphorin) 5B [Source:HGNC Symbol;Acc:10737]
ENSTGUG00000004369	22	1747920	1827204	DOCK5	dedicator of cytokinesis 5 [Source:HGNC Symbol;Acc:23476]
ENSTGUG00000004370	4A	12418241	12451502	CHRDL1	chordin-like 1 [Source:HGNC Symbol;Acc:29861]
ENSTGUG00000004371	19	4778900	4792686	MYL10	myosin, light chain 10, regulatory [Source:HGNC Symbol;Acc:29825]
ENSTGUG00000004372	14	2979229	2980020	B5G3P7_TAEGU	hemoglobin subunit alpha-A [Source:RefSeq peptide;Acc:NP_001191172]
ENSTGUG00000004373	4	25245956	25254551		Uncharacterized protein [Source:UniProtKB/TrEMBL;Acc:H0Z1Q6]
ENSTGUG00000004383	8	4976494	4987270	ATP6V1G3	ATPase, H+ transporting, lysosomal 13kDa, V1 subunit G3 [Source:HGNC Symbol;Acc:18265]
ENSTGUG00000004385	18	2932267	2974670	CACNG4	calcium channel, voltage-dependent, gamma subunit 4 [Source:HGNC Symbol;Acc:1408]
ENSTGUG00000004387	11	2113930	2114802		Uncharacterized protein [Source:UniProtKB/TrEMBL;Acc:H0Z1R7]
ENSTGUG00000004388	11	2150458	2160336		Uncharacterized protein [Source:UniProtKB/TrEMBL;Acc:H0Z1S9]
ENSTGUG00000004389	8	5052839	5062318		Uncharacterized protein [Source:UniProtKB/TrEMBL;Acc:H0Z1T3]
ENSTGUG00000004404	8	5062852	5068588		Uncharacterized protein [Source:UniProtKB/TrEMBL;Acc:H0Z1U8]
ENSTGUG00000004411	7	5846539	5859891	EAF2	ELL associated factor 2 [Source:HGNC Symbol;Acc:23115]
ENSTGUG00000004419	8	5439643	5530285	NR5A2	nuclear receptor subfamily 5, group A, member 2 [Source:HGNC Symbol;Acc:7984]
ENSTGUG00000004429	14	3088544	3109600	RHBDF1	rhomboid 5 homolog 1 (Drosophila) [Source:HGNC Symbol;Acc:20561]
ENSTGUG00000004431	2	62821246	62822307		Uncharacterized protein [Source:UniProtKB/TrEMBL;Acc:H0Z1W0]
ENSTGUG00000004440	7	5926786	5934036		Uncharacterized protein [Source:UniProtKB/TrEMBL;Acc:H0Z1W9]
ENSTGUG00000004441	7	5937303	5940373		Uncharacterized protein [Source:UniProtKB/TrEMBL;Acc:H0Z1X2]
ENSTGUG00000004443	17	6215324	6219308	PTGES	prostaglandin E synthase [Source:HGNC Symbol;Acc:9599]
ENSTGUG00000004450	3	19418666	19467193	XDH	xanthine dehydrogenase [Source:HGNC Symbol;Acc:12805]
ENSTGUG00000004465	4A	12667444	12730431		Uncharacterized protein [Source:UniProtKB/TrEMBL;Acc:H0Z232]
ENSTGUG00000004473	2	63134757	63154903	BFSP2	beaded filament structural protein 2, phakinin [Source:HGNC Symbol;Acc:1041]
ENSTGUG00000004477	19	5273305	5275239	ALKBH4	alkB, alkylation repair homolog 4 (E. coli) [Source:HGNC Symbol;Acc:21900]
ENSTGUG00000004496	1A	22114111	22153557	AASS	aminoadipate-semialdehyde synthase [Source:HGNC Symbol;Acc:17366]
ENSTGUG00000004505	22	2007872	2014669		Uncharacterized protein [Source:UniProtKB/TrEMBL;Acc:H0Z269]
ENSTGUG00000004511	2	63224393	63225445		Uncharacterized protein [Source:UniProtKB/TrEMBL;Acc:H0Z246]
ENSTGUG00000004529	11	2507508	2543356	PKD1L2	polycystic kidney disease 1-like 2 [Source:HGNC Symbol;Acc:21715]
ENSTGUG00000004530	18	3263801	3265160	C17orf58	chromosome 17 open reading frame 58 [Source:HGNC Symbol;Acc:27568]
ENSTGUG00000004535	25	1128058	1137259	PLEKHO1	pleckstrin homology domain containing, family O member 1 [Source:HGNC Symbol;Acc:24310]
ENSTGUG00000004541	20	4544292	4558791	ARHGAP40	Rho GTPase activating protein 40 [Source:HGNC Symbol;Acc:16226]
ENSTGUG00000004543	1A	22161641	22292517	PTPRZ1	protein tyrosine phosphatase, receptor-type, Z polypeptide 1 [Source:HGNC Symbol;Acc:9685]
ENSTGUG00000004555	22	2154759	2157710		Uncharacterized protein [Source:UniProtKB/TrEMBL;Acc:H0Z291]
ENSTGUG00000004559	19	5395819	5397416	HSPB1	heat shock 27kDa protein 1 [Source:HGNC Symbol;Acc:5246]
ENSTGUG00000004565	4A	12922697	12923596	Q5RLZ4_TAEGU	Uncharacterized protein [Source:UniProtKB/TrEMBL;Acc:H0Z2A3]
ENSTGUG00000004566	19	5409753	5416644	SRRM3	serine/arginine repetitive matrix 3 [Source:HGNC Symbol;Acc:26729]
ENSTGUG00000004570	5	568695	595623	SLC17A6	solute carrier family 17 (sodium-dependent inorganic phosphate cotransporter), member 6 [Source:HGNC Symbol;Acc:16703]
ENSTGUG00000004573	7	6187792	6213470	TFCP2L1	transcription factor CP2-like 1 [Source:HGNC Symbol;Acc:17925]
ENSTGUG00000004574	2	63455854	63456921		Uncharacterized protein [Source:UniProtKB/TrEMBL;Acc:H0Z2B2]
ENSTGUG00000004582	8	5922606	5930896	FNDC7	fibronectin type III domain containing 7 [Source:HGNC Symbol;Acc:26668]
ENSTGUG00000004585	6	3228136	3234513	LRRC20	leucine rich repeat containing 20 [Source:HGNC Symbol;Acc:23421]
ENSTGUG00000004589	11	2657905	2681120	CDYL2	chromodomain protein, Y-like 2 [Source:HGNC Symbol;Acc:23030]
ENSTGUG00000004597	3	19534906	19548368	CAPN14	calpain 14 [Source:HGNC Symbol;Acc:16664]
ENSTGUG00000004604	8	5960643	5983914	FAM102B	family with sequence similarity 102, member B [Source:HGNC Symbol;Acc:27637]
ENSTGUG00000004607	10	3151592	3154169	B5G1N2_TAEGU	putative beta-2 microglobulin variant 2 precursor [Source:RefSeq peptide;Acc:NP_001232598]
ENSTGUG00000004612	2	63493066	63521851		Uncharacterized protein [Source:UniProtKB/TrEMBL;Acc:H0Z2J4]
ENSTGUG00000004617	20	4740277	4741781		Uncharacterized protein [Source:UniProtKB/TrEMBL;Acc:H0Z2F4]
ENSTGUG00000004619	10	3158988	3161500		Uncharacterized protein [Source:UniProtKB/TrEMBL;Acc:H0Z2G5]
ENSTGUG00000004628	17	6456019	6482679		Uncharacterized protein [Source:UniProtKB/TrEMBL;Acc:H0Z2I4]
ENSTGUG00000004629	3	19573963	19664010	GALNT14	UDP-N-acetyl-alpha-D-galactosamine:polypeptide N-acetylgalactosaminyltransferase 14 (GalNAc-T14) [Source:HGNC Symbol;Acc:22946]
ENSTGUG00000004634	5	1000866	1015379	SLC5A12	solute carrier family 5 (sodium/glucose cotransporter), member 12 [Source:HGNC Symbol;Acc:28750]
ENSTGUG00000004635	8	6065659	6212619	VAV3	vav 3 guanine nucleotide exchange factor [Source:HGNC Symbol;Acc:12659]
ENSTGUG00000004654	17	6484365	6487715		Uncharacterized protein [Source:UniProtKB/TrEMBL;Acc:H0Z2J0]
ENSTGUG00000004656	17	6495444	6526656	ASS1	argininosuccinate synthase 1 [Source:HGNC Symbol;Acc:758]
ENSTGUG00000004669	5	1028696	1093978	ANO3	anoctamin 3 [Source:HGNC Symbol;Acc:14004]
ENSTGUG00000004682	2	64001047	64007352	B5FZ02_TAEGU	putative preprocholecystokinin variant 2 precursor [Source:RefSeq peptide;Acc:NP_001232081]
ENSTGUG00000004687	18	3420457	3438852		Uncharacterized protein [Source:UniProtKB/TrEMBL;Acc:H0Z2N0]
ENSTGUG00000004691	1A	23063840	23064958		Uncharacterized protein [Source:UniProtKB/TrEMBL;Acc:H0Z2N2]
ENSTGUG00000004701	Z	60914525	60914896	LURAP1L	leucine rich adaptor protein 1-like [Source:HGNC Symbol;Acc:31452]
ENSTGUG00000004704	Z	60967774	60977573	TYRP1	tyrosinase-related protein 1 [Source:HGNC Symbol;Acc:12450]
ENSTGUG00000004722	10	3443461	3447426	RBPMS2	RNA binding protein with multiple splicing 2 [Source:HGNC Symbol;Acc:19098]
ENSTGUG00000004724	12	4241293	4242494	CISH	cytokine inducible SH2-containing protein [Source:HGNC Symbol;Acc:1984]
ENSTGUG00000004727	7	7083869	7125584	MRAS	muscle RAS oncogene homolog [Source:HGNC Symbol;Acc:7227]
ENSTGUG00000004728	22	2773733	2777396		Uncharacterized protein [Source:UniProtKB/TrEMBL;Acc:H0Z2S6]
ENSTGUG00000004729	12	4256355	4306559	MAPKAPK3	mitogen-activated protein kinase-activated protein kinase 3 [Source:HGNC Symbol;Acc:6888]
ENSTGUG00000004732	1A	23886654	23952071	CTTNBP2	cortactin binding protein 2 [Source:HGNC Symbol;Acc:15679]
ENSTGUG00000004743	5	1307882	1308622	Q4JHT7_TAEGU	brain-derived neurotrophic factor precursor [Source:RefSeq peptide;Acc:NP_001041720]
ENSTGUG00000004745	19	5527285	5535916
ENSTGUG00000004747	14	5977301	6128781	GRIN2A	glutamate receptor, ionotropic, N-methyl D-aspartate 2A [Source:HGNC Symbol;Acc:4585]
ENSTGUG00000004751	15	497039	531620	RIMBP2	RIMS binding protein 2 [Source:HGNC Symbol;Acc:30339]
ENSTGUG00000004754	2	64157097	64160252		Uncharacterized protein [Source:UniProtKB/TrEMBL;Acc:H0Z2U3]
ENSTGUG00000004758	19	5539707	5543045	GAS2L2	growth arrest-specific 2 like 2 [Source:HGNC Symbol;Acc:24846]
ENSTGUG00000004763	4A	14467183	14469753	SLITRK2	SLIT and NTRK-like family, member 2 [Source:HGNC Symbol;Acc:13449]
ENSTGUG00000004765	10	3479849	3496497		Uncharacterized protein [Source:UniProtKB/TrEMBL;Acc:H0Z326]
ENSTGUG00000004766	19	5547698	5551320	RASL10B	RAS-like, family 10, member B [Source:HGNC Symbol;Acc:30295]
ENSTGUG00000004775	17	6727383	6750713	LAMC3	laminin, gamma 3 [Source:HGNC Symbol;Acc:6494]
ENSTGUG00000004776	8	6241568	6395619	NTNG1	netrin G1 [Source:HGNC Symbol;Acc:23319]
ENSTGUG00000004777	5	1877598	1888557		Uncharacterized protein [Source:UniProtKB/TrEMBL;Acc:H0Z2W8]
ENSTGUG00000004778	22	2793195	2795308	STAR	steroidogenic acute regulatory protein [Source:HGNC Symbol;Acc:11359]
ENSTGUG00000004779	15	536228	547604	PIWIL1	piwi-like RNA-mediated gene silencing 1 [Source:HGNC Symbol;Acc:9007]
ENSTGUG00000004781	5	2137634	2139616	KCNA4	potassium voltage-gated channel, shaker-related subfamily, member 4 [Source:HGNC Symbol;Acc:6222]
ENSTGUG00000004788	18	3561728	3564529		Uncharacterized protein [Source:UniProtKB/TrEMBL;Acc:H0Z2X7]
ENSTGUG00000004791	5	2247616	2352345	MPPED2	metallophosphoesterase domain containing 2 [Source:HGNC Symbol;Acc:1180]
ENSTGUG00000004797	3	19844259	19857695	KLC2	kinesin light chain 2 [Source:HGNC Symbol;Acc:20716]
ENSTGUG00000004800	11	4194884	4202762	CNGB1	cyclic nucleotide gated channel beta 1 [Source:HGNC Symbol;Acc:2151]
ENSTGUG00000004817	20	5966799	5969733	ZHX3	zinc fingers and homeoboxes 3 [Source:HGNC Symbol;Acc:15935]
ENSTGUG00000004818	4	26154118	26154192		Uncharacterized protein [Source:UniProtKB/TrEMBL;Acc:H0Z308]
ENSTGUG00000004821	4	26281358	26286253	D2Z273_TAEGU	Dual specificity protein phosphatase [Source:UniProtKB/TrEMBL;Acc:H0Z323]
ENSTGUG00000004824	5	2920118	2931028	PAX6	paired box 6 [Source:HGNC Symbol;Acc:8620]
ENSTGUG00000004828	1A	23960493	24036396	CFTR	cystic fibrosis transmembrane conductance regulator (ATP-binding cassette sub-family C, member 7) [Source:HGNC Symbol;Acc:1884]
ENSTGUG00000004830	15	900566	951756	GLT1D1	glycosyltransferase 1 domain containing 1 [Source:HGNC Symbol;Acc:26483]
ENSTGUG00000004834	18	3606805	3663757	RHBDL3	rhomboid, veinlet-like 3 (Drosophila) [Source:HGNC Symbol;Acc:16502]
ENSTGUG00000004848	14	6317947	6318161
ENSTGUG00000004851	19	5642671	5651925	UNC45B	unc-45 homolog B (C. elegans) [Source:HGNC Symbol;Acc:14304]
ENSTGUG00000004852	6	3433904	3435801	PAOX	polyamine oxidase (exo-N4-amino) [Source:HGNC Symbol;Acc:20837]
ENSTGUG00000004856	1	911573	958049	SIM2	single-minded homolog 2 (Drosophila) [Source:HGNC Symbol;Acc:10883]
ENSTGUG00000004871	14	6511872	6519522		Uncharacterized protein [Source:UniProtKB/TrEMBL;Acc:H0Z372]
ENSTGUG00000004878	4A	15615320	15633506		Uncharacterized protein [Source:UniProtKB/TrEMBL;Acc:H0Z3A7]
ENSTGUG00000004879	10	3651715	3656496	ALPK3	alpha-kinase 3 [Source:HGNC Symbol;Acc:17574]
ENSTGUG00000004880	20	6033349	6042229	EMILIN3	elastin microfibril interfacer 3 [Source:HGNC Symbol;Acc:16123]
ENSTGUG00000004884	10	3658224	3665706		Uncharacterized protein [Source:UniProtKB/TrEMBL;Acc:H0Z3F0]
ENSTGUG00000004885	Z	63521367	63560668	GLDC	glycine dehydrogenase (decarboxylating) [Source:HGNC Symbol;Acc:4313]
ENSTGUG00000004886	5	3216398	3217273		Uncharacterized protein [Source:UniProtKB/TrEMBL;Acc:H0Z398]
ENSTGUG00000004891	15	1455627	1467577		Uncharacterized protein [Source:UniProtKB/TrEMBL;Acc:H0Z397]
ENSTGUG00000004894	2	64731646	64741764	TGM4	transglutaminase 4 (prostate) [Source:HGNC Symbol;Acc:11780]
ENSTGUG00000004899	17	6819192	6826634	FAM78A	family with sequence similarity 78, member A [Source:HGNC Symbol;Acc:25465]
ENSTGUG00000004905	15	1498047	1639642		Uncharacterized protein [Source:UniProtKB/TrEMBL;Acc:H0Z3A1]
ENSTGUG00000004906	5	3277124	3309524	WT1	Wilms tumor 1 [Source:HGNC Symbol;Acc:12796]
ENSTGUG00000004909	11	4267484	4280039	CCDC135	coiled-coil domain containing 135 [Source:HGNC Symbol;Acc:25289]
ENSTGUG00000004914	4	26532581	26543792		Uncharacterized protein [Source:UniProtKB/TrEMBL;Acc:H0Z3B3]
ENSTGUG00000004918	4A	15640307	15650305		Uncharacterized protein [Source:UniProtKB/TrEMBL;Acc:H0Z3B6]
ENSTGUG00000004922	4	26546399	26546965	CLDN23	claudin 23 [Source:HGNC Symbol;Acc:17591]
ENSTGUG00000004923	4	26576611	26592063		Uncharacterized protein [Source:UniProtKB/TrEMBL;Acc:H0Z3B7]
ENSTGUG00000004927	11	4283900	4287727		Uncharacterized protein [Source:UniProtKB/TrEMBL;Acc:H0Z3C9]
ENSTGUG00000004942	5	3389990	3426524	CCDC73	coiled-coil domain containing 73 [Source:HGNC Symbol;Acc:23261]
ENSTGUG00000004949	11	4295594	4297667	GPR56	G protein-coupled receptor 56 [Source:HGNC Symbol;Acc:4512]
ENSTGUG00000004951	5	3454145	3462999	PRRG4	proline rich Gla (G-carboxyglutamic acid) 4 (transmembrane) [Source:HGNC Symbol;Acc:30799]
ENSTGUG00000004953	15	1784340	1802443		Uncharacterized protein [Source:UniProtKB/TrEMBL;Acc:H0Z3I0]
ENSTGUG00000004962	1A	24072220	24107820	ASZ1	ankyrin repeat, SAM and basic leucine zipper domain containing 1 [Source:HGNC Symbol;Acc:1350]
ENSTGUG00000004967	5	3535971	3542262	DEPDC7	DEP domain containing 7 [Source:HGNC Symbol;Acc:29899]
ENSTGUG00000004969	6	3502802	3552779	RNLS	renalase, FAD-dependent amine oxidase [Source:HGNC Symbol;Acc:25641]
ENSTGUG00000004970	4	26770461	26794375	FAM160A1	family with sequence similarity 160, member A1 [Source:HGNC Symbol;Acc:34237]
ENSTGUG00000004974	11	4322596	4325236	DOK4	docking protein 4 [Source:HGNC Symbol;Acc:19868]
ENSTGUG00000004984	2	64823504	64830013		Uncharacterized protein [Source:UniProtKB/TrEMBL;Acc:H0Z3I8]
ENSTGUG00000004985	3	20013862	20051363	ABHD12	abhydrolase domain containing 12 [Source:HGNC Symbol;Acc:15868]
ENSTGUG00000004994	2	64843464	64854055	CDCP1	CUB domain containing protein 1 [Source:HGNC Symbol;Acc:24357]
ENSTGUG00000005003	19	6002124	6013856	TMEM132E	transmembrane protein 132E [Source:HGNC Symbol;Acc:26991]
ENSTGUG00000005012	8	7702678	7720355	OLFM3	olfactomedin 3 [Source:HGNC Symbol;Acc:17990]
ENSTGUG00000005016	1A	24114687	24130194	WNT2	wingless-type MMTV integration site family member 2 [Source:HGNC Symbol;Acc:12780]
ENSTGUG00000005024	19	6054701	6054847		Uncharacterized protein [Source:UniProtKB/TrEMBL;Acc:H0Z3L9]
ENSTGUG00000005025	19	6064146	6076778		Uncharacterized protein [Source:UniProtKB/TrEMBL;Acc:H0Z3P8]
ENSTGUG00000005029	20	6294525	6299114
ENSTGUG00000005030	8	7839843	7840925	S1PR1	sphingosine-1-phosphate receptor 1 [Source:HGNC Symbol;Acc:3165]
ENSTGUG00000005035	12	4785348	4790828	MST1R	macrophage stimulating 1 receptor (c-met-related tyrosine kinase) [Source:HGNC Symbol;Acc:7381]
ENSTGUG00000005041	Z	63963687	63964013	RLN3	relaxin 3 [Source:HGNC Symbol;Acc:17135]
ENSTGUG00000005044	18	4219593	4226102	TEKT3	tektin 3 [Source:HGNC Symbol;Acc:14293]
ENSTGUG00000005048	6	3753835	3769928	MINPP1	multiple inositol-polyphosphate phosphatase 1 [Source:HGNC Symbol;Acc:7102]
ENSTGUG00000005051	14	6846640	6849651		Uncharacterized protein [Source:UniProtKB/TrEMBL;Acc:H0Z3Q1]
ENSTGUG00000005054	12	4795709	4798784	CAMKV	CaM kinase-like vesicle-associated [Source:HGNC Symbol;Acc:28788]
ENSTGUG00000005065	6	3861953	3877396	SGMS1	sphingomyelin synthase 1 [Source:HGNC Symbol;Acc:29799]
ENSTGUG00000005066	11	4397362	4403932	HERPUD1	homocysteine-inducible, endoplasmic reticulum stress-inducible, ubiquitin-like domain member 1 [Source:HGNC Symbol;Acc:13744]
ENSTGUG00000005068	6	3888397	3901605		Uncharacterized protein [Source:UniProtKB/TrEMBL;Acc:H0Z3T5]
ENSTGUG00000005070	4	27371798	27402884	FHDC1	FH2 domain containing 1 [Source:HGNC Symbol;Acc:29363]
ENSTGUG00000005074	14	7132320	7307886	SHISA9	shisa homolog 9 (Xenopus laevis) [Source:HGNC Symbol;Acc:37231]
ENSTGUG00000005080	18	4266305	4272051		Uncharacterized protein [Source:UniProtKB/TrEMBL;Acc:H0Z3T2]
ENSTGUG00000005082	22	2942768	2952407	TACC1	transforming, acidic coiled-coil containing protein 1 [Source:HGNC Symbol;Acc:11522]
ENSTGUG00000005089	9	33164	48888		Uncharacterized protein [Source:UniProtKB/TrEMBL;Acc:H0Z3T7]
ENSTGUG00000005093	15	2185043	2195896	FAM101A	family with sequence similarity 101, member A [Source:HGNC Symbol;Acc:27051]
ENSTGUG00000005094	4A	15972068	15974132		Uncharacterized protein [Source:UniProtKB/TrEMBL;Acc:H0Z3X4]
ENSTGUG00000005098	15	2306769	2308134	CCDC92	coiled-coil domain containing 92 [Source:HGNC Symbol;Acc:29563]
ENSTGUG00000005101	15	2318138	2352759	DNAH10	dynein, axonemal, heavy chain 10 [Source:HGNC Symbol;Acc:2941]
ENSTGUG00000005113	7	9317381	9321403	IGFBP2	insulin-like growth factor binding protein 2, 36kDa [Source:HGNC Symbol;Acc:5471]
ENSTGUG00000005115	11	4427798	4430170	NLRC5	NLR family, CARD domain containing 5 [Source:HGNC Symbol;Acc:29933]
ENSTGUG00000005126	7	9974281	10016197	TNS1	tensin 1 [Source:HGNC Symbol;Acc:11973]
ENSTGUG00000005139	3	20108682	20111562	VSX1	visual system homeobox 1 [Source:HGNC Symbol;Acc:12723]
ENSTGUG00000005147	1	2269604	2271130	IGSF5	immunoglobulin superfamily, member 5 [Source:HGNC Symbol;Acc:5952]
ENSTGUG00000005148	5	4447463	4488829	SYT9	synaptotagmin IX [Source:HGNC Symbol;Acc:19265]
ENSTGUG00000005150	1	2380775	2380943
ENSTGUG00000005153	9	609628	625069	RBP1	retinol binding protein 1, cellular [Source:HGNC Symbol;Acc:9919]
ENSTGUG00000005158	22	3035643	3035960	C8orf4	chromosome 8 open reading frame 4 [Source:HGNC Symbol;Acc:1357]
ENSTGUG00000005165	18	4351976	4418144	NTN1	netrin 1 [Source:HGNC Symbol;Acc:8029]
ENSTGUG00000005172	15	2356368	2367802		Uncharacterized protein [Source:UniProtKB/TrEMBL;Acc:H0Z428]
ENSTGUG00000005178	20	6508471	6512417	RIMS4	regulating synaptic membrane exocytosis 4 [Source:HGNC Symbol;Acc:16183]
ENSTGUG00000005179	4	27726281	27728662		Toll-like receptor [Source:UniProtKB/TrEMBL;Acc:H0Z427]
ENSTGUG00000005181	4	27734093	27736354		Toll-like receptor [Source:UniProtKB/TrEMBL;Acc:H0Z431]
ENSTGUG00000005185	4	27769255	27772171	SFRP2	secreted frizzled-related protein 2 [Source:HGNC Symbol;Acc:10777]
ENSTGUG00000005186	18	4535807	4543559		Uncharacterized protein [Source:UniProtKB/TrEMBL;Acc:H0Z448]
ENSTGUG00000005187	12	4985356	4987445	AMT	aminomethyltransferase [Source:HGNC Symbol;Acc:473]
ENSTGUG00000005193	17	7457388	7504329		Uncharacterized protein [Source:UniProtKB/TrEMBL;Acc:H0Z459]
ENSTGUG00000005198	4	27946610	28062358	DCHS2	dachsous 2 (Drosophila) [Source:HGNC Symbol;Acc:23111]
ENSTGUG00000005214	Z	64187887	64227155	SLC1A1	solute carrier family 1 (neuronal/epithelial high affinity glutamate transporter, system Xag), member 1 [Source:HGNC Symbol;Acc:10939]
ENSTGUG00000005215	5	4688138	4702830		Uncharacterized protein [Source:UniProtKB/TrEMBL;Acc:H0Z468]
ENSTGUG00000005228	4A	16050745	16053813	RAB33A	RAB33A, member RAS oncogene family [Source:HGNC Symbol;Acc:9773]
ENSTGUG00000005230	2	65238475	65241004		Uncharacterized protein [Source:UniProtKB/TrEMBL;Acc:H0Z480]
ENSTGUG00000005232	6	4912309	4912493
ENSTGUG00000005247	11	4571854	4574598	B5FXB0_TAEGU	plasmolipin [Source:RefSeq peptide;Acc:NP_001232187]
ENSTGUG00000005248	4	28106152	28112227	FGB	fibrinogen beta chain [Source:HGNC Symbol;Acc:3662]
ENSTGUG00000005249	2	65287768	65303763		Uncharacterized protein [Source:UniProtKB/TrEMBL;Acc:H0Z4C5]
ENSTGUG00000005250	1A	24507034	24523394	CAV1	caveolin 1, caveolae protein, 22kDa [Source:HGNC Symbol;Acc:1527]
ENSTGUG00000005255	1	3028852	3269146	FAM3B	family with sequence similarity 3, member B [Source:HGNC Symbol;Acc:1253]
ENSTGUG00000005258	22	3199538	3201405	NKX6-3	NK6 homeobox 3 [Source:HGNC Symbol;Acc:26328]
ENSTGUG00000005262	11	4595298	4658174	RANBP10	RAN binding protein 10 [Source:HGNC Symbol;Acc:29285]
ENSTGUG00000005264	22	3206465	3240634	ANK1	ankyrin 1, erythrocytic [Source:HGNC Symbol;Acc:492]
ENSTGUG00000005265	Z	64190999	64191187		Uncharacterized protein [Source:UniProtKB/TrEMBL;Acc:H0Z4B4]
ENSTGUG00000005268	1	3173130	3236843	BACE2	beta-site APP-cleaving enzyme 2 [Source:HGNC Symbol;Acc:934]
ENSTGUG00000005271	20	6685843	6698407	HNF4A	hepatocyte nuclear factor 4, alpha [Source:HGNC Symbol;Acc:5024]
ENSTGUG00000005279	4	28126115	28131906	FGG	fibrinogen gamma chain [Source:HGNC Symbol;Acc:3694]
ENSTGUG00000005280	2	65313114	65318308	NT5C3A	5'-nucleotidase, cytosolic IIIA [Source:HGNC Symbol;Acc:17820]
ENSTGUG00000005285	9	846775	847698	FOXL2	forkhead box L2 [Source:HGNC Symbol;Acc:1092]
ENSTGUG00000005292	7	10088470	10089194
ENSTGUG00000005296	6	5393474	5406439	TMEM26	transmembrane protein 26 [Source:HGNC Symbol;Acc:28550]
ENSTGUG00000005299	11	4679823	4680086		Uncharacterized protein [Source:UniProtKB/TrEMBL;Acc:H0Z4E9]
ENSTGUG00000005300	11	4681526	4684395		Uncharacterized protein [Source:UniProtKB/TrEMBL;Acc:H0Z4F0]
ENSTGUG00000005303	20	6686683	6832758
ENSTGUG00000005304	19	6195168	6200465		Uncharacterized protein [Source:UniProtKB/TrEMBL;Acc:H0Z4K4]
ENSTGUG00000005306	17	7569720	7574811	CEL	carboxyl ester lipase [Source:HGNC Symbol;Acc:1848]
ENSTGUG00000005307	4	28226892	28233075	RBM46	RNA binding motif protein 46 [Source:HGNC Symbol;Acc:28401]
ENSTGUG00000005315	1A	25373922	25773703	Q6QBA3_TAEGU	forkhead box protein P2 [Source:RefSeq peptide;Acc:NP_001041728]
ENSTGUG00000005316	2	65643527	65806473	BMPER	BMP binding endothelial regulator [Source:HGNC Symbol;Acc:24154]
ENSTGUG00000005320	4	28425743	28435255	MAP9	microtubule-associated protein 9 [Source:HGNC Symbol;Acc:26118]
ENSTGUG00000005321	14	7629687	7673773	C16orf45	chromosome 16 open reading frame 45 [Source:HGNC Symbol;Acc:19213]
ENSTGUG00000005325	20	6766138	6778632	GDAP1L1	ganglioside induced differentiation associated protein 1-like 1 [Source:HGNC Symbol;Acc:4213]
ENSTGUG00000005326	1	3292157	3304526		Uncharacterized protein [Source:UniProtKB/TrEMBL;Acc:H0Z4J8]
ENSTGUG00000005330	4	28572990	28585046	GUCY1A3	guanylate cyclase 1, soluble, alpha 3 [Source:HGNC Symbol;Acc:4685]
ENSTGUG00000005343	20	6797974	6828415	JPH2	junctophilin 2 [Source:HGNC Symbol;Acc:14202]
ENSTGUG00000005346	9	981142	1023985
ENSTGUG00000005350	5	5242706	5257697	CCND1	cyclin D1 [Source:HGNC Symbol;Acc:1582]
ENSTGUG00000005358	20	6842569	6846663		Uncharacterized protein [Source:UniProtKB/TrEMBL;Acc:H0Z4L0]
ENSTGUG00000005360	20	6860801	6862851	OCSTAMP	osteoclast stimulatory transmembrane protein [Source:HGNC Symbol;Acc:16116]
ENSTGUG00000005362	12	5239036	5272377	ASPN	asporin [Source:HGNC Symbol;Acc:14872]
ENSTGUG00000005363	20	6875477	6900549	SLC13A3	solute carrier family 13 (sodium-dependent dicarboxylate transporter), member 3 [Source:HGNC Symbol;Acc:14430]
ENSTGUG00000005365	4	28611237	28632876
ENSTGUG00000005377	Z	64690238	64694791	KCNV2	potassium channel, subfamily V, member 2 [Source:HGNC Symbol;Acc:19698]
ENSTGUG00000005381	Z	64704386	64709683		Uncharacterized protein [Source:UniProtKB/TrEMBL;Acc:H0Z4N7]
ENSTGUG00000005385	5	5481439	5519906	ANO1	anoctamin 1, calcium activated chloride channel [Source:HGNC Symbol;Acc:21625]
ENSTGUG00000005398	20	6909184	6909648	LOC100190309	putative p53-related protein kinase [Source:RefSeq peptide;Acc:NP_001232344]
ENSTGUG00000005400	20	6917512	6920736	SLC2A10	solute carrier family 2 (facilitated glucose transporter), member 10 [Source:HGNC Symbol;Acc:13444]
ENSTGUG00000005402	3	20582444	20591080	LBH	limb bud and heart development [Source:HGNC Symbol;Acc:29532]
ENSTGUG00000005404	1A	26128768	26129881
ENSTGUG00000005408	20	7063273	7120744	EYA2	eyes absent homolog 2 (Drosophila) [Source:HGNC Symbol;Acc:3520]
ENSTGUG00000005415	3	20676576	20677391		Uncharacterized protein [Source:UniProtKB/TrEMBL;Acc:H0Z4R9]
ENSTGUG00000005416	3	20970321	21036491	ALK	anaplastic lymphoma receptor tyrosine kinase [Source:HGNC Symbol;Acc:427]
ENSTGUG00000005420	1	3425198	3459227	RIPK4	receptor-interacting serine-threonine kinase 4 [Source:HGNC Symbol;Acc:496]
ENSTGUG00000005423	8	8362939	8386168	PALMD	palmdelphin [Source:HGNC Symbol;Acc:15846]
ENSTGUG00000005441	8	8461598	8489332		Uncharacterized protein [Source:UniProtKB/TrEMBL;Acc:H0Z4W7]
ENSTGUG00000005449	10	5159089	5199550	OTUD7A	OTU domain containing 7A [Source:HGNC Symbol;Acc:20718]
ENSTGUG00000005452	12	5403340	5404823		Uncharacterized protein [Source:UniProtKB/TrEMBL;Acc:H0Z4X3]
ENSTGUG00000005457	4	29154192	29203755	GLRB	glycine receptor, beta [Source:HGNC Symbol;Acc:4329]
ENSTGUG00000005459	22	3332620	3340893	PLAT	plasminogen activator, tissue [Source:HGNC Symbol;Acc:9051]
ENSTGUG00000005466	8	8545062	8588157		Uncharacterized protein [Source:UniProtKB/TrEMBL;Acc:H0Z4Y1]
ENSTGUG00000005471	12	5634131	5658134	SFMBT1	Scm-like with four mbt domains 1 [Source:HGNC Symbol;Acc:20255]
ENSTGUG00000005474	10	5333551	5369636
ENSTGUG00000005483	2	66583384	66599707	KIAA0895	KIAA0895 [Source:HGNC Symbol;Acc:22206]
ENSTGUG00000005486	3	21135408	21139927	SPDYA	speedy homolog A (Xenopus laevis) [Source:HGNC Symbol;Acc:30613]
ENSTGUG00000005491	3	21153193	21158853	EPCAM	epithelial cell adhesion molecule [Source:HGNC Symbol;Acc:11529]
ENSTGUG00000005494	6	5952183	5973816		Uncharacterized protein [Source:UniProtKB/TrEMBL;Acc:H0Z517]
ENSTGUG00000005498	4A	16467874	16471381		Uncharacterized protein [Source:UniProtKB/TrEMBL;Acc:H0Z4Z9]
ENSTGUG00000005503	4A	16512891	16518402		Uncharacterized protein [Source:UniProtKB/TrEMBL;Acc:H0Z509]
ENSTGUG00000005506	2	66665062	66723946	AOAH	acyloxyacyl hydrolase (neutrophil) [Source:HGNC Symbol;Acc:548]
ENSTGUG00000005511	4A	16524741	16530040		Uncharacterized protein [Source:UniProtKB/TrEMBL;Acc:H0Z528]
ENSTGUG00000005513	20	7197288	7206667		Uncharacterized protein [Source:UniProtKB/TrEMBL;Acc:H0Z541]
ENSTGUG00000005515	Z	65305794	65308811	DMRT2	doublesex and mab-3 related transcription factor 2 [Source:HGNC Symbol;Acc:2935]
ENSTGUG00000005519	11	4853674	4859108	LCAT	lecithin-cholesterol acyltransferase [Source:HGNC Symbol;Acc:6522]
ENSTGUG00000005521	Z	65330746	65338806	DMRT3	doublesex and mab-3 related transcription factor 3 [Source:HGNC Symbol;Acc:13909]
ENSTGUG00000005527	6	6071299	6084897	SLC16A9	solute carrier family 16, member 9 (monocarboxylic acid transporter 9) [Source:HGNC Symbol;Acc:23520]
ENSTGUG00000005528	1	3658314	3709382	UMODL1	uromodulin-like 1 [Source:HGNC Symbol;Acc:12560]
ENSTGUG00000005530	4A	16602124	16610015		Uncharacterized protein [Source:UniProtKB/TrEMBL;Acc:H0Z544]
ENSTGUG00000005531	Z	65420199	65444596		Uncharacterized protein [Source:UniProtKB/TrEMBL;Acc:H0Z553]
ENSTGUG00000005532	15	2720461	2734762	ABCB9	ATP-binding cassette, sub-family B (MDR/TAP), member 9 [Source:HGNC Symbol;Acc:50]
ENSTGUG00000005533	2	66759864	67033709	B5FZ73_TAEGU	Uncharacterized protein [Source:UniProtKB/TrEMBL;Acc:H0Z5B2]
ENSTGUG00000005540	6	6095803	6099880		Uncharacterized protein [Source:UniProtKB/TrEMBL;Acc:H0Z549]
ENSTGUG00000005545	12	5703739	5707304	MUSTN1	musculoskeletal, embryonic nuclear protein 1 [Source:HGNC Symbol;Acc:22144]
ENSTGUG00000005549	Z	65444785	65467691		Uncharacterized protein [Source:UniProtKB/TrEMBL;Acc:H0Z555]
ENSTGUG00000005550	Z	65565444	65655852	DOCK8	dedicator of cytokinesis 8 [Source:HGNC Symbol;Acc:19191]
ENSTGUG00000005554	11	4862861	4864884		Uncharacterized protein [Source:UniProtKB/TrEMBL;Acc:H0Z571]
ENSTGUG00000005557	3	21238911	21256763	KCNK12	potassium channel, subfamily K, member 12 [Source:HGNC Symbol;Acc:6274]
ENSTGUG00000005566	11	4901417	4907433		Uncharacterized protein [Source:UniProtKB/TrEMBL;Acc:H0Z5A2]
ENSTGUG00000005568	17	7743400	7747968	SLC2A6	solute carrier family 2 (facilitated glucose transporter), member 6 [Source:HGNC Symbol;Acc:11011]
ENSTGUG00000005570	9	2484810	2506550	KLHL6	kelch-like family member 6 [Source:HGNC Symbol;Acc:18653]
ENSTGUG00000005576	6	6218935	6229769	PHYHIPL	phytanoyl-CoA 2-hydroxylase interacting protein-like [Source:HGNC Symbol;Acc:29378]
ENSTGUG00000005592	5	5995147	6000698	CD59	CD59 molecule, complement regulatory protein [Source:HGNC Symbol;Acc:1689]
ENSTGUG00000005594	11	4907736	4912223		Uncharacterized protein [Source:UniProtKB/TrEMBL;Acc:H0Z5B0]
ENSTGUG00000005596	7	10247797	10250105	PRKAG3	protein kinase, AMP-activated, gamma 3 non-catalytic subunit [Source:HGNC Symbol;Acc:9387]
ENSTGUG00000005598	4A	16986073	17044190	ARHGEF9	Cdc42 guanine nucleotide exchange factor (GEF) 9 [Source:HGNC Symbol;Acc:14561]
ENSTGUG00000005600	5	6005661	6015670	FBXO3	F-box protein 3 [Source:HGNC Symbol;Acc:13582]
ENSTGUG00000005601	17	7785119	7792365		Uncharacterized protein [Source:UniProtKB/TrEMBL;Acc:H0Z5B5]
ENSTGUG00000005605	2	67169974	67170885	GPR141	G protein-coupled receptor 141 [Source:HGNC Symbol;Acc:19997]
ENSTGUG00000005610	2	67218762	67233064	NME8	NME/NM23 family member 8 [Source:HGNC Symbol;Acc:16473]
ENSTGUG00000005612	6	6499227	6503530		Uncharacterized protein [Source:UniProtKB/TrEMBL;Acc:H0Z5C3]
ENSTGUG00000005614	1A	27785077	27787243	AVPR2	arginine vasopressin receptor 2 [Source:HGNC Symbol;Acc:897]
ENSTGUG00000005618	1	3910418	3932617		Uncharacterized protein [Source:UniProtKB/TrEMBL;Acc:H0Z5F3]
ENSTGUG00000005623	3	21548956	21557169	FOXN2	forkhead box N2 [Source:HGNC Symbol;Acc:5281]
ENSTGUG00000005624	11	4960221	4977598	RLTPR	RGD motif, leucine rich repeats, tropomodulin domain and proline-rich containing [Source:HGNC Symbol;Acc:27089]
ENSTGUG00000005627	2	67243108	67249110	SFRP4	secreted frizzled-related protein 4 [Source:HGNC Symbol;Acc:10778]
ENSTGUG00000005628	20	7267138	7278816	ZNFX1	zinc finger, NFX1-type containing 1 [Source:HGNC Symbol;Acc:29271]
ENSTGUG00000005633	5	6024136	6030392	LMO2	LIM domain only 2 (rhombotin-like 1) [Source:HGNC Symbol;Acc:6642]
ENSTGUG00000005636	5	6058936	6071460		Uncharacterized protein [Source:UniProtKB/TrEMBL;Acc:H0Z5E6]
ENSTGUG00000005639	17	7833971	7834699		Uncharacterized protein [Source:UniProtKB/TrEMBL;Acc:H0Z5E7]
ENSTGUG00000005640	17	7872642	7890293	DBH	dopamine beta-hydroxylase (dopamine beta-monooxygenase) [Source:HGNC Symbol;Acc:2689]
ENSTGUG00000005645	10	5558492	5608463	FAM189A1	family with sequence similarity 189, member A1 [Source:HGNC Symbol;Acc:29075]
ENSTGUG00000005646	1	3947704	3952812	RSPH1	radial spoke head 1 homolog (Chlamydomonas) [Source:HGNC Symbol;Acc:12371]
ENSTGUG00000005652	4A	17187164	17218891		Uncharacterized protein [Source:UniProtKB/TrEMBL;Acc:H0Z5K6]
ENSTGUG00000005660	17	7893695	7907526	SARDH	sarcosine dehydrogenase [Source:HGNC Symbol;Acc:10536]
ENSTGUG00000005662	7	10265488	10277806	WNT6	wingless-type MMTV integration site family, member 6 [Source:HGNC Symbol;Acc:12785]
ENSTGUG00000005671	1	3969247	3996808	SLC37A1	solute carrier family 37 (glycerol-3-phosphate transporter), member 1 [Source:HGNC Symbol;Acc:11024]
ENSTGUG00000005676	18	4985543	5010885		Uncharacterized protein [Source:UniProtKB/TrEMBL;Acc:H0Z5J6]
ENSTGUG00000005678	14	7843159	7862492	ABCC6	ATP-binding cassette, sub-family C (CFTR/MRP), member 6 [Source:HGNC Symbol;Acc:57]
ENSTGUG00000005687	6	7946349	7961249	OPN4	opsin 4 [Source:HGNC Symbol;Acc:14449]
ENSTGUG00000005689	18	5012239	5137013		Uncharacterized protein [Source:UniProtKB/TrEMBL;Acc:H0Z5T6]
ENSTGUG00000005690	5	6139375	6253193	ABTB2	ankyrin repeat and BTB (POZ) domain containing 2 [Source:HGNC Symbol;Acc:23842]
ENSTGUG00000005694	2	67441770	67465415	TRANK1	tetratricopeptide repeat and ankyrin repeat containing 1 [Source:HGNC Symbol;Acc:29011]
ENSTGUG00000005695	1	4012525	4062653
ENSTGUG00000005698	2	67506555	67517396	DCLK3	doublecortin-like kinase 3 [Source:HGNC Symbol;Acc:19005]
ENSTGUG00000005703	6	8046485	8100090	LDB3	LIM domain binding 3 [Source:HGNC Symbol;Acc:15710]
ENSTGUG00000005704	7	10426800	10431096	IHH	indian hedgehog [Source:HGNC Symbol;Acc:5956]
ENSTGUG00000005707	2	68045279	68065320	OFCC1	orofacial cleft 1 candidate 1 [Source:HGNC Symbol;Acc:21017]
ENSTGUG00000005717	Z	66080530	66092711	ZNF366	zinc finger protein 366 [Source:HGNC Symbol;Acc:18316]
ENSTGUG00000005721	1A	28190198	28242136
ENSTGUG00000005722	4A	17366794	17381391		Uncharacterized protein [Source:UniProtKB/TrEMBL;Acc:H0Z5P7]
ENSTGUG00000005730	2	68332916	68356832	MAK	male germ cell-associated kinase [Source:HGNC Symbol;Acc:6816]
ENSTGUG00000005732	8	10035540	10098573	ABCA4	ATP-binding cassette, sub-family A (ABC1), member 4 [Source:HGNC Symbol;Acc:34]
ENSTGUG00000005736	11	5020277	5024226		Uncharacterized protein [Source:UniProtKB/TrEMBL;Acc:H0Z5Q8]
ENSTGUG00000005737	19	6735293	6740337	SERPINF2	serpin peptidase inhibitor, clade F (alpha-2 antiplasmin, pigment epithelium derived factor), member 2 [Source:HGNC Symbol;Acc:9075]
ENSTGUG00000005738	6	8193066	8210779	MMRN2	multimerin 2 [Source:HGNC Symbol;Acc:19888]
ENSTGUG00000005740	4A	17429114	17439546		Uncharacterized protein [Source:UniProtKB/TrEMBL;Acc:H0Z5Q7]
ENSTGUG00000005741	6	8218426	8224649
ENSTGUG00000005744	19	6747701	6751457	SERPINF1	serpin peptidase inhibitor, clade F (alpha-2 antiplasmin, pigment epithelium derived factor), member 1 [Source:HGNC Symbol;Acc:8824]
ENSTGUG00000005749	11	5027283	5029881		Uncharacterized protein [Source:UniProtKB/TrEMBL;Acc:H0Z5R4]
ENSTGUG00000005763	2	68381337	68388984	SYCP2L	synaptonemal complex protein 2-like [Source:HGNC Symbol;Acc:21537]
ENSTGUG00000005764	4	30634891	30818807	FSTL5	follistatin-like 5 [Source:HGNC Symbol;Acc:21386]
ENSTGUG00000005766	11	5056834	5058661	TPPP3	tubulin polymerization-promoting protein family member 3 [Source:HGNC Symbol;Acc:24162]
ENSTGUG00000005767	2	68413925	68464352	ELOVL2	elongation of very long chain fatty acids protein 2 [Source:RefSeq peptide;Acc:NP_001232477]
ENSTGUG00000005768	Z	66215848	66233634	BBOX1	butyrobetaine (gamma), 2-oxoglutarate dioxygenase (gamma-butyrobetaine hydroxylase) 1 [Source:HGNC Symbol;Acc:964]
ENSTGUG00000005777	5	6331324	6337878		Uncharacterized protein [Source:UniProtKB/TrEMBL;Acc:H0Z5U1]
ENSTGUG00000005778	1	4198976	4203174		Uncharacterized protein [Source:UniProtKB/TrEMBL;Acc:H0Z5U3]
ENSTGUG00000005779	Z	66245380	66245997	FIBIN	fin bud initiation factor homolog (zebrafish) [Source:HGNC Symbol;Acc:33747]
ENSTGUG00000005782	1	4206764	4209990		Uncharacterized protein [Source:UniProtKB/TrEMBL;Acc:H0Z5U8]
ENSTGUG00000005788	1	4216036	4221437		Uncharacterized protein [Source:UniProtKB/TrEMBL;Acc:H0Z5V0]
[truncated: 2,441 more rows]

## Sheet: Table S5
Table S5: List of the 134 zebra finch genes with which are putatively epigenetically regulated according to our data and differentially expressed (p < 0.001) in one or more contrasts of the zebra finch brain microarray data of Drnevich et al.
[truncated: 137 more rows]

[truncated: 3 more sheets: Table S6, Table S7, Table S8]
